# Supplementary material for: Differential Expression of Cell Wall Remodeling Genes Is Part of the Dynamic Phase-Specific Transcriptional Program of Conidial Germination of Trichoderma asperelloides
Source: J Fungi (Basel). 2022 Aug 15;8(8):854. doi: 10.3390/jof8080854 (PMC9410309; doi:10.3390/jof8080854)
Supplement: Supplementary file 1 [file jof-08-00854-s001.zip]

Archive with 1 entries (1 files):
- jof-1830657-supplementary.xlsx
