# Supplementary material for: Differential Expression of Cell Wall Remodeling Genes Is Part of the Dynamic Phase-Specific Transcriptional Program of Conidial Germination of Trichoderma asperelloides
Source: J Fungi (Basel). 2022 Aug 15;8(8):854. doi: 10.3390/jof8080854 (PMC9410309; doi:10.3390/jof8080854)
Supplement: Supplementary file 1 [file jof-08-00854-s001.zip › jof-1830657-supplementary.xlsx]

## Sheet: Sheet1
Supplemental Table S1: RNAseq statistics for 4 stages of conidial germination on PDA in T. asperelloides.
Sample	species	Stage sampled	replicates	Seq Type	Total Reads FASTQ	Reads trimmed	% Reads Trimmed	Num. Reads kept	% Unique	% Multiple	% Unmapped	% Overall Alignment	Num. Unique	% Coding/UTR	% Intronic	% Ribosomal	% Intergenic	% Reads in correct strand	5' Bias	3' Bias	Coverage Variation	Median Insert Size	Min Insert Size	Read Length	% bases >QC20
PDA1a	T. asperelloides	1	1	SE	40876806	4930	0.0001	40871876	0.6225	0.0015	0.376	0.624	25442528	0.8392	0.0225	0	0.1383	0.9675	0.557575	0.126159	0.541664	NA	NA	76	0.9681
PDA1b	T. asperelloides	1	2	SE	37147185	4577	0.0001	37142608	0.6129	0.0018	0.3852	0.6148	22766212	0.8312	0.0232	0	0.1456	0.9688	0.567696	0.10505	0.61169	NA	NA	76	0.9682
PDA1c	T. asperelloides	1	3	SE	35324311	3405	0.0001	35320906	0.6542	0.0012	0.3446	0.6554	23105840	0.8754	0.0105	0	0.1141	0.969	0.575608	0.137899	0.446691	NA	NA	75	0.9678
PDA2a	T. asperelloides	2	1	SE	34873062	3923	0.0001	34869139	0.5179	0.0021	0.48	0.52	18059075	0.8761	0.0046	0	0.1192	0.9807	0.568391	0.076029	0.33886	NA	NA	76	0.968
PDA3a	T. asperelloides	3	1	SE	32520711	3443	0.0001	32517268	0.7245	0.0051	0.2704	0.7296	23558778	0.8647	0.0037	0	0.1317	0.9796	0.63679	0.045135	0.339881	NA	NA	76	0.968
PDA3b	T. asperelloides	3	2	SE	45066427	6050	0.0001	45060377	0.6809	0.0024	0.3168	0.6832	30680910	0.8768	0.0041	0	0.1191	0.9793	0.589499	0.085842	0.332805	NA	NA	75	0.9691
PDA3c	T. asperelloides	3	3	SE	49005344	11371	0.0002	48993973	0.8332	0.0033	0.1635	0.8365	40821058	0.8692	0.0042	0	0.1266	0.9794	0.599611	0.093701	0.337008	NA	NA	75	0.9698
PDA4a	T. asperelloides	4	1	SE	37028401	2904	0.0001	37025497	0.7481	0.0032	0.2486	0.7514	27700610	0.879	0.004	0	0.1169	0.9818	0.592788	0.054909	0.329061	NA	NA	76	0.9682
PDA4b	T. asperelloides	4	2	SE	45975127	6848	0.0001	45968279	0.7811	0.0031	0.2158	0.7842	35905223	0.8613	0.0043	0	0.1344	0.9766	0.620217	0.079852	0.314548	NA	NA	75	0.9688
PDA4c	T. asperelloides	4	3	SE	38907211	8818	0.0002	38898393	0.8719	0.0032	0.1249	0.8751	33916006	0.8767	0.0044	0	0.1189	0.9808	0.596094	0.072149	0.327877	NA	NA	75	0.9691

## Sheet: Sheet1 (2)
Supplemental Table S2: LOX measurements of T. asperelloides transcriptomics with detailed functional annotations.
						LOX measurements																	Fold_changes
Gene #	GeneBank #	Gene Name	JGI_ID	Predicted orthologs in T. asperellum	Products	stage1	stage2	stage3	stage4	(-)97.5%[stage1]	(-)97.5%[stage2]	(-)97.5%[stage3]	(-)97.5%[stage4]	(+)97.5%[stage1]	(+)97.5%[stage2]	(+)97.5%[stage3]	(+)97.5%[stage4]	P(stage1>stage2)	P(stage2>stage3)	P(stage3>stage4)	Acceptance Ratio	Density of Best Log-Likelihood	Stage1 to 2	stage 2 to3	stage 3 to 4
gene_1729	KAH8120742	LI328DRAFT_171552	Triasper1|171552	gene_14439	product_name=jgi|16194|Trihar1 NAD(P)-binding protein	3.03811	4.7483	2.23176	1	1.18815	1.76492	0.913086	0.556404	1.63003	1.64796	1.1608	0.916706	0.147	0.977	0.964	0.478679(TRUE)	-751.04	0.562912	-1.1276	-1.23176
gene_1730	KAH8120743	LI328DRAFT_171553	Triasper1|171553	gene_14438	product_name=Domain of unknown function (DUF3425)-domain containing protein	1.73304	1.19405	1	1.11757	0.302052	0.335951	0.189038	0.194669	0.324783	0.372702	0.207764	0.229581	0.96	0.798	0.219	0.270571(TRUE)	-4149.83	-0.451397	-0.19405	0.11757
gene_1731	KAH8120744	LI328DRAFT_171556	Triasper1|171556	gene_13600	product_name=jgi|505596|Triasp1 NAD(P)-binding protein	1	0	0	0	0.985984	0	0	0	423.737	0	0	0	1	0.5	0.5	0.256356(TRUE)	-150.187	#DIV/0!	#DIV/0!	#DIV/0!
gene_1732	KAH8120745	LI328DRAFT_171566	Triasper1|171566	gene_13601	product_name=hypothetical protein	1	0	0	0	0.915835	0	0	0	1.42445	0	0	0	1	0.5	0.5	0.23954(TRUE)	-3978.63	#DIV/0!	#DIV/0!	#DIV/0!
gene_1733	KAH8120746	LI328DRAFT_171569	Triasper1|171569		product_name=jgi|506249|Triatro1 major facilitator superfamily domain-containing protein	1	0	1.95574	1.48592	0.905907	0	1.82722	1.35876	931.55	0	278.383	1313.82	1	0	0.321	0.236236(TRUE)	-196.035	#DIV/0!	#DIV/0!	-0.316181
gene_1734	KAH8120747	LI328DRAFT_171570	Triasper1|171570		product_name=jgi|396920|Triasp1 protein kinase-like protein	21.704	0	1	6.66235	18.5457	0	0.846261	5.59138	60.9151	0	3.44157	16.8011	1	0	0	0.303504(TRUE)	-3343.58	#DIV/0!	#DIV/0!	5.66235
gene_1735	KAH8120748	LI328DRAFT_171571	Triasper1|171571	gene_13602	product_name=jgi|472917|Triatrov1 phosphate transporter	48.8282	7.20027	1	1.39563	4.99205	3.87394	0.621413	0.821592	4.22063	4.91925	1.3097	1.30538	1	1	0.29	0.304004(TRUE)	-2518.45	-5.78144	-6.20027	0.39563
gene_1736	KAH8120749	LI328DRAFT_171574	Triasper1|171574	gene_13603	product_name=jgi|505563|Triasp1 GroES-like protein	8.98347	0	1.5227	1	8.53853	0	1.45355	0.957175	577.984	0	65.9327	76.4759	1	0	0.685	0.300601(TRUE)	-698.07	#DIV/0!	#DIV/0!	-0.5227
gene_1737	KAH8120750	LI328DRAFT_126343	Triasper1|126343	gene_13604	product_name=jgi|473466|Triatro1 L-asparaginase II	1	10.2482	12.8617	12.97	0.145748	0.507311	0.407111	0.415844	0.151745	0.538387	0.432321	0.433075	0	0	0.344	0.46997(TRUE)	-78347.9	9.2482	0.25502	0.00842035
gene_1738	KAH8120751	LI328DRAFT_171576	Triasper1|171576	gene_13606	product_name=jgi|272973|Triasp1 MFS general substrate transporter	403.087	0	1	0	191.963	0	0.92762	0	266.884	0	4.61903	0	1	0	1	0.195395(TRUE)	-7684.73	#DIV/0!	#DIV/0!	#DIV/0!
gene_1739	KAH8120752	LI328DRAFT_171578	Triasper1|171578	gene_13607	product_name=hypothetical protein	1	0	0	0	0.97528	0	0	0	15.3627	0	0	0	1	0.5	0.5	0.247848(TRUE)	-859.808	#DIV/0!	#DIV/0!	#DIV/0!
gene_1740	KAH8120753	LI328DRAFT_171579	Triasper1|171579	gene_13608	product_name=jgi|505549|Triasp1 MFS general substrate transporter	1	0	0	0	0.954462	0	0	0	4.62619	0	0	0	1	0.5	0.5	0.218318(TRUE)	-1612.93	#DIV/0!	#DIV/0!	#DIV/0!
gene_1741	KAH8120754	LI328DRAFT_152739	Triasper1|152739	gene_13609	product_name=jgi|439640|Triasp1 alpha/beta-hydrolase	13.8004	0	0	1	13.6424	0	0	0.993163	1246.73	0	0	83.2367	1	0.5	0	0.491191(TRUE)	-414.043	#DIV/0!	#DIV/0!	#DIV/0!
gene_1742	KAH8120755	LI328DRAFT_171582	Triasper1|171582	gene_13610	product_name=jgi|100562|Triatro1 glycoside hydrolase family 27 protein	97.0171	3.05347	1	2.62917	6.24474	2.58705	0.760371	1.4791	3.7548	6.55858	1.86532	2.24637	1	0.876	0.077	0.408509(TRUE)	-2611.06	-30.7727	-2.05347	1.62917
gene_1743	KAH8120756	LI328DRAFT_171586	Triasper1|171586	gene_13611	product_name=jgi|19422|Trilon1 major facilitator superfamily domain-containing protein	1	0	0	0	0.646968	0	0	0	0.575168	0	0	0	1	0.5	0.5	0.244645(TRUE)	-15303.9	#DIV/0!	#DIV/0!	#DIV/0!
gene_1744	KAH8120757	LI328DRAFT_171591	Triasper1|171591	gene_13612	product_name=hypothetical protein	12.5425	4.86531	1	1.46904	1.4082	1.33966	0.392433	0.447032	1.31563	1.5569	0.520197	0.599483	1	1	0.096	0.24965(TRUE)	-3353.02	-1.57794	-3.86531	0.46904
gene_1745	KAH8120758	LI328DRAFT_116770	Triasper1|116770		product_name=expressed protein	4.31615	1.87572	1.84569	1	1.01542	1.06284	0.651644	0.462337	1.07781	1.2631	0.783641	0.667726	0.988	0.515	0.955	0.464364(TRUE)	-1110.64	-1.30106	-0.0162703	-0.84569
gene_1746	KAH8120759	LI328DRAFT_152742	Triasper1|152742	gene_13613	product_name=jgi|9840|Triham1 pyridoxal phosphate-dependent transferase	116.433	1.25009	1	1.29418	1.83052	0.851483	0.399807	0.460834	1.20546	1.65634	0.537833	0.660927	1	0.65	0.227	0.294194(TRUE)	-16032.6	-92.1397	-0.25009	0.29418
gene_1747	KAH8120760	LI328DRAFT_171595	Triasper1|171595	gene_13614	product_name=jgi|2453|Triatrov1 OPT oligopeptide transporter protein-domain-containing protein	1	0	0	0	0.879237	0	0	0	1.63721	0	0	0	1	0.5	0.5	0.221021(TRUE)	-3905.53	#DIV/0!	#DIV/0!	#DIV/0!
gene_1748	KAH8120761	LI328DRAFT_143033	Triasper1|143033	gene_13616	product_name=Protein of unknown function (DUF4246)-domain containing protein	6.56059	1.14107	1	1.21922	0.328325	0.289968	0.146683	0.150505	0.315678	0.306121	0.16065	0.169749	1	0.773	0.019	0.422523(TRUE)	-14929.9	-4.74951	-0.14107	0.21922
gene_1749	KAH8120762	LI328DRAFT_143034	Triasper1|143034	gene_13617	product_name=hypothetical protein	12.0399	2.38338	1	2.05048	0.577922	0.554334	0.191031	0.270638	0.592929	0.605501	0.229637	0.294475	1	1	0	0.392693(TRUE)	-13085.5	-4.05161	-1.38338	1.05048
gene_1750	KAH8120763	LI328DRAFT_171603	Triasper1|171603	gene_13618	product_name=jgi|448433|Triasp1 MFS general substrate transporter	5.0117	1.81053	1	2.15491	0.55139	0.490658	0.206412	0.297072	0.495933	0.571186	0.230007	0.343001	1	0.997	0	0.200601(TRUE)	-6904.65	-1.76808	-0.81053	1.15491
gene_1751	KAH8120764	LI328DRAFT_171606	Triasper1|171606	gene_13619	product_name=jgi|486170|Triatr1 thiamine pyrophosphate enzyme%2C N-terminal TPP binding domain-domain-containing protein	223.952	0	1	20.3031	108.828	0	0.7609	10.1357	231.328	0	2.81364	18.0153	1	0	0	0.173774(TRUE)	-7485.74	#DIV/0!	#DIV/0!	19.3031
gene_1752	KAH8120765	LI328DRAFT_171610	Triasper1|171610	gene_13620	product_name=jgi|2385|Triatrov1 major facilitator superfamily domain-containing protein	116.304	0	0	1	65.7965	0	0	0.709051	124.418	0	0	2.62249	1	0.5	0	0.151351(TRUE)	-6437.27	#DIV/0!	#DIV/0!	#DIV/0!
gene_1753	KAH8120766	LI328DRAFT_171613	Triasper1|171613	gene_13621	product_name=jgi|2361|Triatrov1 putative PTH11-typeG-protein-coupled receptor	6.90154	0	1	5.16806	6.29979	0	0.926003	4.70788	137.199	0	16.2881	43.1028	1	0	0	0.397698(TRUE)	-1577.76	#DIV/0!	#DIV/0!	4.16806
gene_1754	KAH8120767	LI328DRAFT_143039	Triasper1|143039	gene_13622	product_name=Protein kinase-like domain-containing protein	1	1.37018	1.30732	1.53857	0.0862707	0.129558	0.0809266	0.089514	0.0820629	0.1205	0.0861209	0.0825133	0	0.749	0	0.291191(TRUE)	-30976.8	0.37018	-0.0480831	0.176889
gene_1755	KAH8120768	LI328DRAFT_126353	Triasper1|126353	gene_13623	product_name=hypothetical protein	2.7638	1.14503	1	1.13373	0.130966	0.141446	0.0769008	0.0906968	0.124673	0.138977	0.0816728	0.0870263	1	0.93	0.026	0.318418(TRUE)	-28328.6	-1.41374	-0.14503	0.13373
gene_1756	KAH8120769	LI328DRAFT_171618	Triasper1|171618	gene_13624	product_name=hypothetical protein	1.88112	0	0	1	1.80839	0	0	0.979882	4284.35	0	0	1632.19	1	0.5	0	0.342442(TRUE)	-123.46	#DIV/0!	#DIV/0!	#DIV/0!
gene_1757	KAH8120770	LI328DRAFT_171621	Triasper1|171621	gene_13625	product_name=jgi|382180|Triasp1 NAD(P)-binding protein	0	0	0	1	0	0	0	0.961309	0	0	0	3261.7	0.5	0.5	0	0.220621(TRUE)	-54.4085	#DIV/0!	#DIV/0!	#DIV/0!
gene_1758	KAH8120771	LI328DRAFT_143043	Triasper1|143043	gene_13626	product_name=jgi|236686|Triasp1 putative ankyrin repeat protein	2.114	1.62091	1	1.32376	0.201877	0.241316	0.126423	0.145988	0.204919	0.235566	0.135238	0.151763	0.992	1	0.001	0.425325(TRUE)	-11661.2	-0.304206	-0.62091	0.32376
gene_1759	KAH8120772	LI328DRAFT_126356	Triasper1|126356	gene_13627	product_name=jgi|439702|Triasp1 S-adenosyl-L-methionine-dependent methyltransferase	5.27598	1	1.97517	3.37383	0.395268	0.32665	0.227337	0.295689	0.374339	0.397645	0.243885	0.303112	1	0.001	0	0.150851(TRUE)	-14996.7	-4.27598	0.97517	0.708121
gene_1760	KAH8120773	LI328DRAFT_152753	Triasper1|152753	gene_13628	product_name=hypothetical protein	0	0	0	0	0	0	0	0	0	0	0	0	0.5	0.5	0.5	0(FALSE)	0	#DIV/0!	#DIV/0!	#DIV/0!
gene_1761	KAH8120774	LI328DRAFT_116878	Triasper1|116878	gene_13630	product_name=carbohydrate-binding module family 43 protein	390.008	2.41882	2.16344	1	1.94487	1.55823	0.719558	0.452698	2.10952	2.17954	0.985775	0.680648	1	0.577	0.987	0.247548(TRUE)	-37831	-160.239	-0.118043	-1.16344
gene_1762	KAH8120775	LI328DRAFT_126361	Triasper1|126361	gene_13631	product_name=hypothetical protein	1.05333	1.04661	1	1.25937	0.0451894	0.0648968	0.0398139	0.0488147	0.0494394	0.0643364	0.0443931	0.0489061	0.592	0.828	0	0.265666(TRUE)	-72840	-0.00642073	-0.04661	0.25937
gene_1763	KAH8120776	LI328DRAFT_171627	Triasper1|171627	gene_13632	product_name=hypothetical protein	58.7696	3.74847	1	3.3848	4.60335	2.61081	0.633777	1.2946	3.41657	4.96769	1.21169	1.82706	1	0.96	0.005	0.329029(TRUE)	-3139.07	-14.6783	-2.74847	2.3848
gene_1764	KAH8120777	LI328DRAFT_171629	Triasper1|171629	gene_13633	product_name=jgi|528043|Triatr1 flavin monooxygenase-like protein	0	0	0	0	0	0	0	0	0	0	0	0	0.5	0.5	0.5	0(FALSE)	0	#DIV/0!	#DIV/0!	#DIV/0!
gene_1765	KAH8120778	LI328DRAFT_171631	Triasper1|171631	gene_13634	product_name=jgi|481042|Triasp1 Isochorismatase hydrolase	2.911	1	3.65366	3.83599	1.15374	0.85369	1.13475	1.2296	1.41389	1.71297	1.31687	1.36504	0.942	0.012	0.448	0.176877(TRUE)	-1045.08	-1.911	2.65366	0.0499034
gene_1766	KAH8120779	LI328DRAFT_171633	Triasper1|171633	gene_13635	product_name=jgi|277174|Triasp1 expressed protein	59.8501	2.91272	1	1.79531	4.97753	2.54948	0.748921	1.11188	3.35431	4.97175	1.6205	1.9479	1	0.867	0.22	0.434935(TRUE)	-1791.43	-19.5478	-1.91272	0.79531
gene_1767	KAH8120780	LI328DRAFT_171634	Triasper1|171634	gene_13636	product_name=jgi|509208|Triasp1 alcohol oxidase	5.57103	1	2.1386	2.62136	1.45297	0.85003	0.89331	0.959095	1.55413	1.59662	1.21073	1.22428	0.999	0.136	0.284	0.158859(TRUE)	-979.178	-4.57103	1.1386	0.225736
gene_1768	KAH8120781	LI328DRAFT_171636	Triasper1|171636	gene_13637	product_name=hypothetical protein	1	0	0	0	0.979448	0	0	0	38.4701	0	0	0	1	0.5	0.5	0.198899(TRUE)	-435.47	#DIV/0!	#DIV/0!	#DIV/0!
gene_1769	KAH8120782	LI328DRAFT_171638	Triasper1|171638	gene_13638	product_name=jgi|505858|Triasp1 pyruvate decarboxylase	1	0	0	0	0.977719	0	0	0	59.2104	0	0	0	1	0.5	0.5	0.236136(TRUE)	-391.646	#DIV/0!	#DIV/0!	#DIV/0!
gene_1770	KAH8120783	LI328DRAFT_143053	Triasper1|143053	gene_13639	product_name=jgi|505855|Triasp1 alpha/beta-hydrolase	0	0	0	0	0	0	0	0	0	0	0	0	0.5	0.5	0.5	0(FALSE)	0	#DIV/0!	#DIV/0!	#DIV/0!
gene_1771	KAH8120784	LI328DRAFT_171640	Triasper1|171640	gene_13640	product_name=hypothetical protein	1.01896	0	1	0	0.997925	0	0.970092	0	1346.21	0	1017.68	0	1	0	1	0.299199(TRUE)	-124.641	#DIV/0!	#DIV/0!	#DIV/0!
gene_1772	KAH8120785	LI328DRAFT_116925	Triasper1|116925	gene_13641	product_name=hypothetical protein	435.139	17.0575	1	8.19942	8.83229	7.66425	0.691116	2.34783	8.76117	8.31762	1.45513	3.27583	1	1	0	0.162162(TRUE)	-14276.3	-24.5101	-16.0575	7.19942
gene_1773	KAH8120786	LI328DRAFT_171646	Triasper1|171646	gene_13642	product_name=hypothetical protein	1	0	0	0	0.980436	0	0	0	19.7547	0	0	0	1	0.5	0.5	0.24034(TRUE)	-593.625	#DIV/0!	#DIV/0!	#DIV/0!
gene_1774	KAH8120787	LI328DRAFT_152762	Triasper1|152762	gene_13643	product_name=jgi|505846|Triasp1 NAD(P)-binding protein	1	0	0	0	0.979973	0	0	0	2236.33	0	0	0	1	0.5	0.5	0.186186(TRUE)	-53.3583	#DIV/0!	#DIV/0!	#DIV/0!
gene_1775	KAH8120788	LI328DRAFT_171651	Triasper1|171651	gene_13644	product_name=Ferric reductase like transmembrane component-domain containing protein	11.7933	0	1	3.71308	9.02206	0	0.757447	2.80181	17.7412	0	1.88305	5.30173	1	0	0	0.164865(TRUE)	-3375.39	#DIV/0!	#DIV/0!	2.71308
gene_1776	KAH8120789	LI328DRAFT_171653	Triasper1|171653	gene_13645	product_name=jgi|472831|Triatrov1 glycoside hydrolase family 95 protein	10.0508	0	1	49.472	9.0293	0	0.92413	44.7929	47.8848	0	7.36854	195.638	1	0	0	0.230731(TRUE)	-2194.29	#DIV/0!	#DIV/0!	48.472
gene_1777	KAH8120790	LI328DRAFT_126365	Triasper1|126365	gene_13646	product_name=jgi|486219|Triatr1 calcium-activated chloride channel-domain-containing protein	1.98237	1.20937	1	1.53276	0.0829308	0.108525	0.0545406	0.0687324	0.0876934	0.0940909	0.0548474	0.0708831	1	1	0	0.224525(TRUE)	-55648.7	-0.639176	-0.20937	0.53276
gene_1778	KAH8120791	LI328DRAFT_126366	Triasper1|126366	gene_13647	product_name=hypothetical protein	1	7.9046	10.3912	11.2212	0.0730703	0.265757	0.194716	0.177669	0.0761593	0.238212	0.172584	0.203594	0	0	0	0.32002(TRUE)	-230440	6.9046	0.314576	0.0798753
gene_1779	KAH8120792	LI328DRAFT_171657	Triasper1|171657	gene_13648	product_name=jgi|500375|Triatrov1 gamma-glutamyltranspeptidase	259.556	0	1	0	113.317	0	0.929353	0	205.769	0	4.73479	0	1	0	1	0.18038(TRUE)	-5068.72	#DIV/0!	#DIV/0!	#DIV/0!
gene_1780	KAH8120793	LI328DRAFT_143063	Triasper1|143063	gene_13649	product_name=jgi|6329|Triaru1 pyridoxal phosphate-dependent transferase	6.14378	1	1.28116	1.83278	0.306713	0.252949	0.140267	0.185167	0.29919	0.287095	0.172765	0.175424	1	0.054	0	0.39049(TRUE)	-18351.2	-5.14378	0.28116	0.430563
gene_1781	KAH8120794	LI328DRAFT_171658	Triasper1|171658	gene_13650	product_name=jgi|506942|Triasp1 NAD(P)-binding protein	1.97899	2.23177	1	1.2061	0.851695	1.11794	0.515508	0.567566	0.990555	1.1911	0.750366	0.760707	0.383	0.928	0.347	0.352152(TRUE)	-567.82	0.127732	-1.23177	0.2061
gene_1782	KAH8120795	LI328DRAFT_171659	Triasper1|171659	gene_13651	product_name=hypothetical protein	20.8543	0	0	1	19.7249	0	0	0.955832	1327.28	0	0	33.009	1	0.5	0	0.317618(TRUE)	-889.65	#DIV/0!	#DIV/0!	#DIV/0!
gene_1783	KAH8120796	LI328DRAFT_116997	Triasper1|116997	gene_13652	product_name=jgi|431244|Myrin1 60S ribosome subunit biogenesis protein nip7	1	5.54799	5.82293	5.90918	0.0410548	0.101976	0.084964	0.0809512	0.0450231	0.117343	0.0796247	0.0858324	0	0	0.092	0.261161(TRUE)	-355379	4.54799	0.0495567	0.0148121
gene_1784	KAH8120797	LI328DRAFT_171661	Triasper1|171661	gene_13653	product_name=jgi|2339|Triham1 FAD binding domain-domain-containing protein	0	0	0	0	0	0	0	0	0	0	0	0	0.5	0.5	0.5	0(FALSE)	0	#DIV/0!	#DIV/0!	#DIV/0!
gene_1785	KAH8120798	LI328DRAFT_171664	Triasper1|171664	gene_13655	product_name=jgi|506194|Triatro1 glycoside hydrolase family 27 protein	4.99153	0	1	2.12963	4.71221	0	0.941147	1.98483	112.524	0	11.5519	17.7154	1	0	0.04	0.298098(TRUE)	-1084.62	#DIV/0!	#DIV/0!	1.12963
gene_1786	KAH8120799	LI328DRAFT_126370	Triasper1|126370	gene_13656	product_name=jgi|509338|Triasp1 Aldo/keto reductase	1	2.92788	3.83926	6.30195	0.0624087	0.147348	0.102135	0.126301	0.0633012	0.151459	0.104223	0.127931	0	0	0	0.165065(TRUE)	-143619	1.92788	0.311276	0.641449
gene_1787	KAH8120800	LI328DRAFT_171666	Triasper1|171666	gene_13657	product_name=jgi|473387|Triatro1 luciferase-like domain-containing protein	100.952	0	1	8.92703	93.544	0	0.971943	8.37367	1100.21	0	36.324	134.477	1	0	0.004	0.168769(TRUE)	-1027.65	#DIV/0!	#DIV/0!	7.92703
gene_1788	KAH8120801	LI328DRAFT_117027	Triasper1|117027	gene_13658	product_name=jgi|298047|Triasp1 glycoside hydrolase family 30 protein	7.2416	1	1.188	1.52478	0.248318	0.229089	0.129492	0.134522	0.260113	0.237743	0.127233	0.143036	1	0.096	0	0.347748(TRUE)	-26520.7	-6.2416	0.188	0.283485
gene_1789	KAH8120802	LI328DRAFT_126375	Triasper1|126375	gene_13660	product_name=jgi|1342457|Trilo3 cyclin-like protein	1.84482	1.00296	1	1.10103	0.0589882	0.0741595	0.0418952	0.0433323	0.0658048	0.0788647	0.0433891	0.0463149	1	0.523	0.001	0.223624(TRUE)	-74471.1	-0.839375	-0.00296	0.10103
gene_1790	KAH8120803	LI328DRAFT_152778	Triasper1|152778	gene_13661	product_name=jgi|298011|Triasp1 BAR domain-containing protein	2.01586	1	1.18043	2.8013	0.13412	0.146487	0.0931551	0.123192	0.140209	0.16191	0.0940226	0.134618	1	0.04	0	0.333333(TRUE)	-33353.5	-1.01586	0.18043	1.37312
gene_1792	KAH8120804	LI328DRAFT_171672	Triasper1|171672	gene_13662	product_name=hypothetical protein	29.7849	1.22473	1.15845	1	1.74573	0.810369	0.458567	0.435728	1.06602	1.67526	0.625356	0.601134	1	0.532	0.671	0.327227(TRUE)	-4644.88	-23.3196	-0.0572144	-0.15845
gene_1793	KAH8120805	LI328DRAFT_143075	Triasper1|143075	gene_13664	product_name=jgi|107495|Triatr1 carbonic anhydrase	7.30328	0	1	3.59012	5.66653	0	0.789925	2.79943	14.3055	0	1.84297	5.27104	1	0	0	0.199399(TRUE)	-3966.59	#DIV/0!	#DIV/0!	2.59012
gene_1794	KAH8120806	LI328DRAFT_143076	Triasper1|143076	gene_13666	product_name=jgi|486240|Triatr1 thioredoxin-like protein	4.59261	1	1.40851	1.79178	0.0644121	0.0621104	0.0393845	0.0430562	0.065474	0.0641355	0.0392138	0.0426658	1	0	0	0.327728(TRUE)	-210513	-3.59261	0.40851	0.27211
gene_1795	KAH8120807	LI328DRAFT_117070	Triasper1|117070	gene_13667	product_name=jgi|486241|Triatr1 epoxide hydrolase-like protein	168.045	2.0211	1.85652	1	3.00014	1.48981	0.815807	0.508838	2.13361	2.84388	1.04497	0.851319	1	0.572	0.915	0.329229(TRUE)	-12921.2	-82.1453	-0.0886497	-0.85652
gene_1796	KAH8120808	LI328DRAFT_171679	Triasper1|171679	gene_13668	product_name=jgi|506909|Triasp1 NAD(P)-binding protein	1	0	0	0	0.988926	0	0	0	49.8567	0	0	0	1	0.5	0.5	0.218919(TRUE)	-317.78	#DIV/0!	#DIV/0!	#DIV/0!
gene_1797	KAH8120809	LI328DRAFT_126381	Triasper1|126381	gene_13669	product_name=hypothetical protein	1348.74	1.65119	1.58337	1	2.5357	1.04977	0.682177	0.493357	1.00191	2.56987	0.9479	0.787044	1	0.572	0.867	0.288689(TRUE)	-88758.8	-815.829	-0.0428327	-0.58337
gene_1798	KAH8120810	LI328DRAFT_171685	Triasper1|171685	gene_13670	product_name=jgi|487520|Triasp1 HET-domain-containing protein	4.36043	1.4	1	1.98302	0.926909	0.839683	0.392671	0.623235	0.942315	1.00071	0.532806	0.706562	0.999	0.737	0.009	0.423023(TRUE)	-1536.64	-2.11459	-0.4	0.98302
gene_1799	KAH8120811	LI328DRAFT_126382	Triasper1|126382	gene_13671	product_name=jgi|486247|Triatr1 NADH oxidase	1	35.8626	24.403	38.3643	0.135309	0.818722	0.618354	0.689539	0.161562	0.882289	0.61277	0.707641	0	1	0	0.313914(TRUE)	-175888	34.8626	-0.469598	0.572114
gene_1800	KAH8120812	LI328DRAFT_117111	Triasper1|117111	gene_13672	product_name=jgi|473363|Triatro1 DSBA-like thioredoxin domain-containing protein	1	3.2504	2.25546	2.43463	0.0672371	0.141085	0.0914355	0.0895507	0.0755057	0.134083	0.0940269	0.0973677	0	1	0.006	0.215415(TRUE)	-70987.9	2.2504	-0.441125	0.0794383
gene_1801	KAH8120813	LI328DRAFT_117110	Triasper1|117110	gene_13673	product_name=hypothetical protein	6.20092	1.21638	1	1.26632	0.336719	0.268998	0.142291	0.154768	0.296256	0.317747	0.143454	0.166125	1	0.882	0.006	0.422923(TRUE)	-15915.3	-4.09785	-0.21638	0.26632
gene_1802	KAH8120814	LI328DRAFT_117114	Triasper1|117114	gene_13674	product_name=jgi|501590|Melti1 ap-2 adaptor complex subunit	3.32112	1.00716	1	1.1883	0.0725711	0.0848719	0.0454802	0.0498572	0.0799591	0.0778822	0.0442943	0.0513126	1	0.553	0	0.162663(TRUE)	-92610.2	-2.29751	-0.00716	0.1883
gene_1803	KAH8120815	LI328DRAFT_143085	Triasper1|143085	gene_13677	product_name=hypothetical protein	0	0	0	0	0	0	0	0	0	0	0	0	0.5	0.5	0.5	0(FALSE)	0	#DIV/0!	#DIV/0!	#DIV/0!
gene_1804	KAH8120816	LI328DRAFT_143086	Triasper1|143086	gene_13679	product_name=hypothetical protein	3.00385	1	1.21143	2.07234	0.106439	0.0970518	0.0600629	0.0799142	0.0902758	0.11169	0.0610972	0.0798628	1	0.002	0	0.238238(TRUE)	-69602.8	-2.00385	0.21143	0.710656
gene_1805	KAH8120817	LI328DRAFT_171694	Triasper1|171694	gene_13682	product_name=jgi|97649|Triasp1 expressed protein	30.3469	0	1	5.28776	25.1606	0	0.848011	4.3545	131.368	0	4.68676	18.178	1	0	0	0.272172(TRUE)	-2865.77	#DIV/0!	#DIV/0!	4.28776
gene_1806	KAH8120818	LI328DRAFT_126391	Triasper1|126391	gene_13683	product_name=hypothetical protein	4.11013	1	1.19383	1.58827	0.0783458	0.0763849	0.0484321	0.0516691	0.0836887	0.0868062	0.0491783	0.0552496	1	0	0	0.21962(TRUE)	-119908	-3.11013	0.19383	0.330399
gene_1807	KAH8120819	LI328DRAFT_126395	Triasper1|126395	gene_13685	product_name=jgi|4516|Ustvir1 60S ribosomal protein L16	1	7.36124	7.29249	6.62151	0.00918321	0.0236973	0.0177405	0.0185162	0.00826892	0.0266558	0.0187106	0.0197104	0	0.999	1	0.303203(TRUE)	-6613780	6.36124	-0.00942751	-0.101333
gene_1808	KAH8120820	LI328DRAFT_126398	Triasper1|126398	gene_13686	product_name=jgi|47112|TriharT22_1 BAG domain-domain-containing protein	1.71017	1.22517	1	1.04018	0.0400101	0.0503309	0.0280747	0.027204	0.0448322	0.0459102	0.0276024	0.0297192	1	1	0.019	0.340841(TRUE)	-164259	-0.395863	-0.22517	0.04018
gene_1809	KAH8120821	LI328DRAFT_126400	Triasper1|126400	gene_13687	product_name=jgi|415369|Triatro1 Aldehyde/histidinol dehydrogenase	36.9378	1	1.5673	1.80932	0.558297	0.369181	0.238473	0.24051	0.504042	0.501395	0.257311	0.293777	1	0.021	0.098	0.364264(TRUE)	-33479.6	-35.9378	0.5673	0.154418
gene_1810	KAH8120822	LI328DRAFT_143092	Triasper1|143092	gene_13688	product_name=jgi|498476|Triatr1 thioredoxin-like protein	1	1.10745	1.34661	1.44767	0.0284353	0.0393932	0.0267378	0.0295192	0.02924	0.0412193	0.0286458	0.0267894	0.001	0	0	0.316917(TRUE)	-215234	0.10745	0.215956	0.0750477
gene_1811	KAH8120823	LI328DRAFT_117247	Triasper1|117247	gene_13689	product_name=jgi|414090|Triatrov1 chalcone-flavanone isomerase-domain-containing protein	2.30254	1.00783	1	1.03368	0.0399948	0.0429977	0.0247074	0.0240633	0.0387015	0.0446263	0.0249098	0.0260251	1	0.612	0.039	0.45956(TRUE)	-209706	-1.28465	-0.00783	0.03368
gene_1812	KAH8120824	LI328DRAFT_126406	Triasper1|126406	gene_13690	product_name=hypothetical protein	1.70942	1	1.20566	2.35619	0.0843865	0.0957787	0.0599163	0.0846992	0.0819073	0.102007	0.0610813	0.079108	1	0.002	0	0.265465(TRUE)	-64810.9	-0.70942	0.20566	0.954274
gene_1813	KAH8120825	LI328DRAFT_152792	Triasper1|152792	gene_13691	product_name=jgi|814644|Trihar1 glycoside hydrolase family 36 protein	296.673	0	1	1.77506	104.321	0	0.57111	0.984432	119.613	0	1.38731	2.2145	1	0	0.09	0.258759(TRUE)	-18706.2	#DIV/0!	#DIV/0!	0.77506
gene_1814	KAH8120826	LI328DRAFT_126410	Triasper1|126410	gene_13693	product_name=hypothetical protein	9.67433	1.24056	1	1.48853	0.105829	0.0895367	0.0473168	0.0513333	0.106722	0.0993579	0.0473374	0.0544565	1	1	0	0.438639(TRUE)	-175521	-6.79836	-0.24056	0.48853
gene_1815	KAH8120827	LI328DRAFT_126411	Triasper1|126411	gene_13694	product_name=jgi|286995|Triasp1 ammonium permease	46.389	1.32149	1.33581	1	0.352555	0.241897	0.116546	0.107663	0.259103	0.342313	0.135781	0.123299	1	0.495	1	0.290591(TRUE)	-103171	-34.1036	0.0108363	-0.33581
gene_1816	KAH8120828	LI328DRAFT_126413	Triasper1|126413		product_name=expressed protein	4.9509	2.80133	1.53929	1	0.461249	0.540927	0.248564	0.193246	0.478177	0.483513	0.279696	0.211791	1	0.999	0.998	0.166066(TRUE)	-7335.84	-0.767339	-0.819884	-0.53929
gene_1817	KAH8120829	LI328DRAFT_117307	Triasper1|117307	gene_13695	product_name=jgi|286991|Triasp1 peptidyl-tRNA hydrolase	1	1.96052	2.54708	2.15241	0.0566108	0.0950422	0.0752881	0.061481	0.0527619	0.0983894	0.0744597	0.0680806	0	0	1	0.195295(TRUE)	-98130.1	0.96052	0.299186	-0.183362
gene_1818	KAH8120830	LI328DRAFT_117330	Triasper1|117330	gene_13696	product_name=jgi|315567|FusspF23_1 BAR domain-containing protein	5.04406	1	1.48735	1.7098	0.0643878	0.0585642	0.0379877	0.0415605	0.0629869	0.0616229	0.0381028	0.0367008	1	0	0	0.386286(TRUE)	-243130	-4.04406	0.48735	0.149561
gene_1819	KAH8120831	LI328DRAFT_117314	Triasper1|117314		product_name=jgi|287029|Triasp1 expressed protein	4.36087	1	1.16635	1.36701	0.156811	0.146649	0.0882638	0.0901637	0.163719	0.164033	0.0926926	0.0987097	1	0.06	0.002	0.317618(TRUE)	-37817.7	-3.36087	0.16635	0.172041
gene_1820	KAH8120832	LI328DRAFT_117325	Triasper1|117325	gene_13698	product_name=hypothetical protein	1	1.37294	1.52301	1.81571	0.074608	0.118848	0.0847674	0.0998546	0.0835579	0.130126	0.0869202	0.0918925	0	0.055	0	0.300701(TRUE)	-35746.8	0.37294	0.109306	0.192185
gene_1821	KAH8120833	LI328DRAFT_126421	Triasper1|126421	gene_13699	product_name=jgi|8523|Triaru1 Endonuclease/exonuclease/phosphatase	2.97119	1.08631	1	1.24502	0.0695525	0.0713983	0.0381125	0.0460132	0.0701898	0.0725163	0.046019	0.0444948	1	0.957	0	0.155556(TRUE)	-103953	-1.73512	-0.08631	0.24502
gene_1822	KAH8120834	LI328DRAFT_171699	Triasper1|171699	gene_13700	product_name=hypothetical protein	0	0	0	0	0	0	0	0	0	0	0	0	0.5	0.5	0.5	0(FALSE)	0	#DIV/0!	#DIV/0!	#DIV/0!
gene_1823	KAH8120835	LI328DRAFT_117347	Triasper1|117347		product_name=expressed protein	0	0	0	1	0	0	0	0.973668	0	0	0	3848.48	0.5	0.5	0	0.252152(TRUE)	-37.0833	#DIV/0!	#DIV/0!	#DIV/0!
gene_1824	KAH8120836	LI328DRAFT_126424	Triasper1|126424	gene_13703	product_name=hypothetical protein	43.927	1.1689	1	4.50759	0.374622	0.280508	0.129594	0.261621	0.379636	0.320606	0.133943	0.294307	1	0.819	0	0.262062(TRUE)	-84380.2	-36.5798	-0.1689	3.50759
gene_1825	KAH8120837	LI328DRAFT_117391	Triasper1|117391	gene_13705	product_name=jgi|59250|Triasp1 Clavaminate synthase-like protein	6.33333	1	1.49083	10.4422	0.411687	0.324173	0.180707	0.423377	0.41852	0.358303	0.215678	0.415669	1	0.018	0	0.301602(TRUE)	-27873.3	-5.33333	0.49083	6.00429
gene_1826	KAH8120838	LI328DRAFT_143105	Triasper1|143105	gene_13706	product_name=hypothetical protein	1	0	0	0	0.980415	0	0	0	63.3293	0	0	0	1	0.5	0.5	0.246146(TRUE)	-362.232	#DIV/0!	#DIV/0!	#DIV/0!
gene_1827	KAH8120839	LI328DRAFT_126431	Triasper1|126431		product_name=expressed protein	72.1857	0	1	2.66899	60.451	0	0.931463	2.41129	618.395	0	17.9451	34.6011	1	0	0.11	0.160761(TRUE)	-1566.38	#DIV/0!	#DIV/0!	1.66899
gene_1828	KAH8120840	LI328DRAFT_143106	Triasper1|143106	gene_13709	product_name=hypothetical protein	65.3784	1.69201	1.13502	1	0.24222	0.200309	0.0813328	0.072823	0.217658	0.228683	0.0747943	0.0719531	1	1	0.994	0.155956(TRUE)	-310350	-37.6395	-0.490731	-0.13502
gene_1829	KAH8120841	LI328DRAFT_117443	Triasper1|117443	gene_13710	product_name=jgi|62680|Trias1 glycoside hydrolase family 47 protein	5.00624	1.38116	1	1.44636	0.232362	0.220808	0.104329	0.117805	0.223559	0.242762	0.117883	0.138774	1	0.995	0	0.436837(TRUE)	-23061.1	-2.62466	-0.38116	0.44636
gene_1830	KAH8120842	LI328DRAFT_126434	Triasper1|126434	gene_13711	product_name=jgi|505090|Triasp1 beta-lactamase/transpeptidase-like protein	8.93797	0	1	1.82418	8.29122	0	0.923105	1.68883	44.1458	0	5.78299	9.20981	1	0	0.076	0.277778(TRUE)	-2039.26	#DIV/0!	#DIV/0!	0.82418
gene_1831	KAH8120843	LI328DRAFT_152802	Triasper1|152802	gene_13712	product_name=jgi|472751|Triatrov1 glycoside hydrolase family 2 protein	508.463	1	1.62108	2.43493	1.32878	0.775139	0.564894	0.70332	1.20346	1.15546	0.699557	0.850015	1	0.191	0.068	0.274274(TRUE)	-57371	-507.463	0.62108	0.502042
gene_1832	KAH8120844	LI328DRAFT_126437	Triasper1|126437	gene_13714	product_name=hypothetical protein	408.397	1	1.80246	1.62384	1.27919	0.777897	0.688468	0.571698	1.30291	1.31699	0.792003	0.794246	1	0.142	0.639	0.27047(TRUE)	-40642.3	-407.397	0.80246	-0.109999
gene_1833	KAH8120845	LI328DRAFT_171708	Triasper1|171708	gene_13715	product_name=jgi|1098|Triatrov1 glycoside hydrolase family 55 protein	1	1.28999	1.10017	2.21336	0.208724	0.364999	0.22702	0.268579	0.279996	0.36583	0.229523	0.322915	0.151	0.756	0	0.270671(TRUE)	-4813.2	0.28999	-0.172537	1.01183
gene_1834	KAH8120846	LI328DRAFT_117483	Triasper1|117483	gene_13717	product_name=hypothetical protein	21.91	1.39404	1	1.41972	0.476549	0.36264	0.163978	0.191908	0.413026	0.424035	0.181508	0.214763	1	0.952	0	0.331732(TRUE)	-26327.5	-14.7169	-0.39404	0.41972
gene_1835	KAH8120847	LI328DRAFT_171710	Triasper1|171710	gene_13718	product_name=hypothetical protein	14.4586	0	0	1	13.7779	0	0	0.957052	2177.07	0	0	77.3597	1	0.5	0	0.237838(TRUE)	-504.414	#DIV/0!	#DIV/0!	#DIV/0!
gene_1836	KAH8120848	LI328DRAFT_171712	Triasper1|171712	gene_13719	product_name=EthD domain-domain containing protein	8.17795	2.5378	1.33302	1	0.871335	0.857887	0.328828	0.28365	0.87874	0.964338	0.405134	0.378446	1	0.988	0.909	0.244144(TRUE)	-4061.74	-2.22246	-0.903797	-0.33302
gene_1837	KAH8120849	LI328DRAFT_152805	Triasper1|152805	gene_13720	product_name=jgi|345798|TriharM10_1 major facilitator superfamily domain-containing protein	17.2317	1	1.23753	1.87822	0.23978	0.191436	0.104544	0.1297	0.230517	0.217075	0.108559	0.128895	1	0.033	0	0.241942(TRUE)	-69637.3	-16.2317	0.23753	0.517717
gene_1838	KAH8120850	LI328DRAFT_152806	Triasper1|152806	gene_13721	product_name=jgi|473291|Triatro1 major facilitator superfamily domain-containing protein	88.7514	1.23918	1.34714	1	0.918885	0.620421	0.337614	0.281987	0.706988	0.835152	0.400242	0.329094	1	0.402	0.936	0.21021(TRUE)	-31108.1	-70.6211	0.0871221	-0.34714
gene_1839	KAH8120851	LI328DRAFT_171720	Triasper1|171720	gene_13722	product_name=jgi|1863|Triaru1 Pyoverdine/dityrosine biosynthesis protein-domain-containing protein	2486.13	0	0	1	447.995	0	0	0.902763	226.434	0	0	3.73791	1	0.5	0	0.188488(TRUE)	-74027.1	#DIV/0!	#DIV/0!	#DIV/0!
gene_1840	KAH8120852	LI328DRAFT_143118	Triasper1|143118	gene_13723	product_name=Uncharacterised protein family	28.258	0	2.12097	1	26.9862	0	2.05638	0.974795	1081.65	0	85.9834	127.994	1	0	0.697	0.214314(TRUE)	-758.677	#DIV/0!	#DIV/0!	-1.12097
gene_1841	KAH8120853	LI328DRAFT_171725	Triasper1|171725	gene_13724	product_name=jgi|470125|Trihar1 glycoside hydrolase family 5 protein	1	0	0	0	0.966997	0	0	0	1739.76	0	0	0	1	0.5	0.5	0.248048(TRUE)	-86.3764	#DIV/0!	#DIV/0!	#DIV/0!
gene_1842	KAH8120854	LI328DRAFT_117545	Triasper1|117545	gene_13725	product_name=hypothetical protein	11.1707	2.06344	1.56218	1	0.127717	0.116191	0.0555704	0.045478	0.1052	0.115011	0.0588927	0.0439443	1	1	1	0.165766(TRUE)	-195788	-4.41363	-0.320872	-0.56218
gene_1843	KAH8120855	LI328DRAFT_117532	Triasper1|117532		product_name=hypothetical protein	12.3896	1.69096	1.13117	1	1.81828	1.10675	0.53171	0.472795	1.32356	1.61827	0.704463	0.745256	1	0.759	0.607	0.402102(TRUE)	-1751.69	-6.32696	-0.494877	-0.13117
gene_1844	KAH8120856	LI328DRAFT_126449	Triasper1|126449	gene_13726	product_name=hypothetical protein	3.38489	1.43212	1.09777	1	0.0434622	0.04405	0.022832	0.023453	0.0429444	0.0435974	0.0226246	0.0205688	1	1	1	0.286687(TRUE)	-329081	-1.36355	-0.304572	-0.09777
gene_1845	KAH8120857	LI328DRAFT_152812	Triasper1|152812	gene_13729	product_name=Lysophospholipase catalytic domain-domain containing protein	8.53676	1.45193	1.13623	1	0.0970842	0.0847311	0.0392177	0.0364643	0.0866521	0.0810564	0.0395776	0.0373299	1	1	1	0.323824(TRUE)	-207938	-4.87959	-0.277849	-0.13623
gene_1846	KAH8120858	LI328DRAFT_126454	Triasper1|126454	gene_13730	product_name=jgi|439571|Triasp1 NAD(P)-binding protein	1	1.50845	1.21387	1.19553	0.0341247	0.0499595	0.0313405	0.0331408	0.0359048	0.0484611	0.0334431	0.0329925	0	1	0.774	0.447648(TRUE)	-138786	0.50845	-0.242678	-0.0153405
gene_1847	KAH8120859	LI328DRAFT_171726	Triasper1|171726	gene_13731	product_name=Amidase signature domain-containing protein	1	0	0	0	0.973944	0	0	0	1712.77	0	0	0	1	0.5	0.5	0.252152(TRUE)	-86.3764	#DIV/0!	#DIV/0!	#DIV/0!
gene_1848	KAH8120860	LI328DRAFT_126457	Triasper1|126457		product_name=expressed protein	122.087	0	5.3289	1	100.991	0	4.88414	0.955883	796.4	0	47.1507	18.705	1	0	0.945	0.163564(TRUE)	-1361.66	#DIV/0!	#DIV/0!	-4.3289
gene_1849	KAH8120861	LI328DRAFT_117643	Triasper1|117643		product_name=expressed protein	14.5414	0	1	1.08591	13.9199	0	0.971307	1.05676	693.1	0	91.1341	46.2521	1	0	0.554	0.20981(TRUE)	-645.261	#DIV/0!	#DIV/0!	0.08591
gene_1851	KAH8120862	LI328DRAFT_126459	Triasper1|126459	gene_13737	product_name=hypothetical protein	16.8555	1	1.14098	1.46338	0.0221599	0.0180216	0.0078753	0.0106427	0.0199368	0.0212662	0.0104882	0.0107202	1	0	0	0.235936(TRUE)	-4204230	-15.8555	0.14098	0.282564
gene_1852	KAH8120863	LI328DRAFT_152814	Triasper1|152814	gene_13738	product_name=jgi|9288|Triham1 amidase signature domain-containing protein	12.3399	1.62588	1	1.0992	0.231396	0.225858	0.0916034	0.095237	0.239218	0.233959	0.0924653	0.101772	1	1	0.072	0.181081(TRUE)	-53540.5	-6.58967	-0.62588	0.0992
gene_1853	KAH8120864	LI328DRAFT_126465	Triasper1|126465	gene_13741	product_name=hypothetical protein	3.63311	1.12846	1	1.30532	0.0739373	0.077444	0.0382085	0.0500575	0.0872255	0.0852465	0.0471064	0.0518119	1	0.988	0	0.166567(TRUE)	-107003	-2.21953	-0.12846	0.30532
gene_1854	KAH8120865	LI328DRAFT_117718	Triasper1|117718	gene_13742	product_name=jgi|8712|Pocchl1 ATP-NAD kinase family protein	2.15419	1.36134	1.13859	1	0.0649566	0.0726744	0.0412298	0.0400439	0.0612647	0.0721356	0.0440774	0.0397341	1	1	1	0.186887(TRUE)	-95664.6	-0.582404	-0.195637	-0.13859
gene_1855	KAH8120866	LI328DRAFT_171736	Triasper1|171736	gene_13744	product_name=hypothetical protein	30.0893	3.02128	1	1.95322	3.26578	2.12657	0.619074	0.890909	2.27333	2.99255	1.05177	1.25849	1	0.939	0.097	0.378478(TRUE)	-2079.62	-8.95912	-2.02128	0.95322
gene_1856	KAH8120867	LI328DRAFT_117753	Triasper1|117753	gene_13747	product_name=jgi|10014|Triaru1 acyltransferase-domain-containing protein	14.9289	1.09625	1	1.37084	0.147531	0.126341	0.0597546	0.0670224	0.143589	0.126009	0.0584256	0.0714189	1	0.913	0	0.41992(TRUE)	-141782	-12.6182	-0.09625	0.37084
gene_1857	KAH8120868	LI328DRAFT_171744	Triasper1|171744	gene_13749	product_name=jgi|431436|Triasp1 MFS general substrate transporter	31.1917	1	0	0	29.5191	0.971997	0	0	562.681	72.3438	0	0	1	1	0.5	0.44995(TRUE)	-1276.95	-30.1917	#DIV/0!	#DIV/0!
gene_1858	KAH8120869	LI328DRAFT_152820	Triasper1|152820	gene_13751	product_name=jgi|491132|Triatrov1 Metallo-dependent phosphatase-like protein	17.9186	1	1.18738	2.01135	0.502555	0.313269	0.182778	0.229482	0.403983	0.42976	0.177554	0.25415	1	0.223	0	0.320821(TRUE)	-26525.3	-16.9186	0.18738	0.69394
gene_1859	KAH8120870	LI328DRAFT_171746	Triasper1|171746	gene_13752	product_name=hypothetical protein	1	0	0	0	0.971481	0	0	0	47.9274	0	0	0	1	0.5	0.5	0.252152(TRUE)	-507.811	#DIV/0!	#DIV/0!	#DIV/0!
gene_1860	KAH8120871	LI328DRAFT_171747	Triasper1|171747	gene_13754	product_name=hypothetical protein	1	0	0	0	0.956346	0	0	0	2314.89	0	0	0	1	0.5	0.5	0.251451(TRUE)	-69.9937	#DIV/0!	#DIV/0!	#DIV/0!
gene_1861	KAH8120872	LI328DRAFT_171749	Triasper1|171749	gene_13755	product_name=jgi|473212|Triatro1 cytochrome P450	1	0	0	0	0.527526	0	0	0	0.29311	0	0	0	1	0.5	0.5	0.163163(TRUE)	-24002.5	#DIV/0!	#DIV/0!	#DIV/0!
gene_1862	KAH8120873	LI328DRAFT_117799	Triasper1|117799	gene_13756	product_name=jgi|34286|Triasp1 DNA glycosylase	6.64965	1	1.02297	1.26054	0.311557	0.284267	0.15147	0.168663	0.346819	0.320059	0.159433	0.176032	1	0.428	0.024	0.387788(TRUE)	-13512.5	-5.64965	0.02297	0.232236
gene_1863	KAH8120874	LI328DRAFT_117800	Triasper1|117800	gene_13757	product_name=hypothetical protein	1.23743	1	1.2241	1.44308	0.0448753	0.060559	0.044561	0.0433304	0.0479708	0.0633776	0.0429685	0.0420285	1	0	0	0.159059(TRUE)	-99066.5	-0.23743	0.2241	0.178891
gene_1864	KAH8120875	LI328DRAFT_117817	Triasper1|117817	gene_13760	product_name=carbohydrate-binding module family 43 protein	1	1.00922	1.05609	1.86973	0.0178578	0.0250979	0.0153347	0.0178275	0.0172428	0.0244892	0.0147905	0.0198029	0.317	0.001	0	0.221221(TRUE)	-559745	0.00922	0.0464418	0.770427
gene_1865	KAH8120876	LI328DRAFT_171751	Triasper1|171751	gene_13761	product_name=hypothetical protein	11.3931	2.33453	1	3.89505	0.549967	0.548626	0.183918	0.357797	0.597592	0.593725	0.211532	0.381275	1	1	0	0.370671(TRUE)	-15752.7	-3.88025	-1.33453	2.89505
gene_1866	KAH8120877	LI328DRAFT_171753	Triasper1|171753	gene_13762	product_name=Ankyrin repeat-containing domain protein	1	0	0	0	0.966543	0	0	0	2227.27	0	0	0	1	0.5	0.5	0.166567(TRUE)	-53.3583	#DIV/0!	#DIV/0!	#DIV/0!
gene_1867	KAH8120878	LI328DRAFT_126482	Triasper1|126482	gene_13763	product_name=jgi|447372|Triasp1 Metallo-dependent hydrolase	25.0718	1	1.07752	2.78663	0.708454	0.481703	0.246938	0.361244	0.659097	0.611479	0.304683	0.486341	1	0.393	0	0.175776(TRUE)	-15272.3	-24.0718	0.07752	1.58615
gene_1868	KAH8120879	LI328DRAFT_171755	Triasper1|171755	gene_13764	product_name=jgi|9268|Triham1 heterokaryon incompatibility protein-domain-containing protein	1	1.24822	1.60158	2.41541	0.131945	0.211163	0.147275	0.169407	0.147081	0.223773	0.151175	0.161562	0.047	0.01	0	0.403103(TRUE)	-16787.8	0.24822	0.283091	0.508142
gene_1869	KAH8120880	LI328DRAFT_171759	Triasper1|171759	gene_13765	product_name=hypothetical protein	1	0	0	0	0.585431	0	0	0	0.363249	0	0	0	1	0.5	0.5	0.156356(TRUE)	-17600.2	#DIV/0!	#DIV/0!	#DIV/0!
gene_1870	KAH8120881	LI328DRAFT_171763	Triasper1|171763		product_name=jgi|9265|Triham1 ankyrin repeat-containing protein	3.24936	1	1.09154	2.4461	0.395385	0.374141	0.228366	0.323901	0.447788	0.479844	0.261974	0.355881	1	0.368	0	0.254254(TRUE)	-5481.39	-2.24936	0.09154	1.24096
gene_1871	KAH8120882	LI328DRAFT_171771	Triasper1|171771	gene_13766	product_name=Glycerophosphoryl diester phosphodiesterase family-domain containing protein	16.1113	1.25694	1	4.22455	0.830174	0.590083	0.265282	0.513757	0.770824	0.735973	0.303366	0.548398	1	0.741	0	0.181682(TRUE)	-9754.65	-11.8179	-0.25694	3.22455
gene_1872	KAH8120883	LI328DRAFT_126486	Triasper1|126486	gene_13767	product_name=jgi|236939|Triasp1 DUF1766-domain-containing protein	2.46618	1	1.07682	1.77725	0.0951098	0.0980479	0.0615451	0.0687549	0.093097	0.10674	0.0586494	0.0798825	1	0.11	0	0.316817(TRUE)	-58170.1	-1.46618	0.07682	0.650462
gene_1873	KAH8120884	LI328DRAFT_171777	Triasper1|171777	gene_13768	product_name=jgi|236942|Triasp1 HET-domain-containing protein	1	1.33499	1.47256	3.14649	0.297538	0.474038	0.323885	0.451884	0.36654	0.587422	0.385068	0.47499	0.176	0.362	0	0.328328(TRUE)	-3253.16	0.33499	0.103049	1.13675
gene_1874	KAH8120885	LI328DRAFT_126490	Triasper1|126490	gene_13770	product_name=jgi|129504|TriharM10_1 glucose transporter	586.223	2.01391	1	1.18351	0.676273	0.495112	0.174881	0.181069	0.504711	0.582706	0.199366	0.214005	1	1	0.109	0.3(TRUE)	-363563	-290.087	-1.01391	0.18351
gene_1875	KAH8120886	LI328DRAFT_126493	Triasper1|126493		product_name=hypothetical protein	49.1685	1	1.38797	1.36293	1.67485	0.841028	0.604289	0.623431	1.54571	1.70241	0.966832	0.887755	1	0.312	0.528	0.368268(TRUE)	-4402.8	-48.1685	0.38797	-0.0183722
gene_1876	KAH8120887	LI328DRAFT_126495	Triasper1|126495	gene_13772	product_name=jgi|220340|Triasp1 glycosyltransferase family 32 protein	1.72395	1.72955	1.34619	1	0.0808234	0.0998726	0.0634513	0.0520995	0.0813386	0.105711	0.06653	0.0519231	0.458	1	1	0.225726(TRUE)	-56391.8	0.00324835	-0.284774	-0.34619
gene_1877	KAH8120888	LI328DRAFT_126497	Triasper1|126497	gene_13773	product_name=jgi|456010|Triatr1 Retinoic acid induced 16-like protein-domain-containing protein	1.5875	1.16428	1	1.19242	0.0311374	0.0334146	0.0217653	0.0236969	0.0320934	0.0376352	0.0206382	0.0212499	1	1	0	0.257357(TRUE)	-269797	-0.363504	-0.16428	0.19242
gene_1878	KAH8120889	LI328DRAFT_126498	Triasper1|126498	gene_13774	product_name=hypothetical protein	4.58428	1.26061	1	2.13287	0.538185	0.526609	0.266265	0.364615	0.532409	0.566049	0.294974	0.364686	1	0.77	0	0.262262(TRUE)	-4509.75	-2.63656	-0.26061	1.13287
gene_1879	KAH8120890	LI328DRAFT_152837	Triasper1|152837	gene_13775	product_name=hypothetical protein	0	0	0	0	0	0	0	0	0	0	0	0	0.5	0.5	0.5	0(FALSE)	0	#DIV/0!	#DIV/0!	#DIV/0!
gene_1880	KAH8120891	LI328DRAFT_143154	Triasper1|143154		product_name=jgi|476161|Triasp1 expressed protein	91.3967	0	1	1.54907	74.7474	0	0.897118	1.33647	274.719	0	6.23516	9.1039	1	0	0.274	0.252853(TRUE)	-2543.44	#DIV/0!	#DIV/0!	0.54907
gene_1881	KAH8120892	LI328DRAFT_126499	Triasper1|126499		product_name=jgi|220440|Triasp1 expressed protein	1	0	0	0	0.694947	0	0	0	0.488286	0	0	0	1	0.5	0.5	0.241542(TRUE)	-13764.4	#DIV/0!	#DIV/0!	#DIV/0!
gene_1882	KAH8120893	LI328DRAFT_171781	Triasper1|171781	gene_13103	product_name=hypothetical protein	1	0	0	0	0.813847	0	0	0	1.17526	0	0	0	1	0.5	0.5	0.16987(TRUE)	-5807.81	#DIV/0!	#DIV/0!	#DIV/0!
gene_1883	KAH8120894	LI328DRAFT_126500	Triasper1|126500	gene_13104	product_name=jgi|473166|Triatro1 SNF2 family N-terminal domain-domain-containing protein	4.9669	2.22263	1.17	1	0.0587018	0.0638227	0.0302688	0.0264832	0.0647553	0.0640997	0.0293324	0.0259228	1	1	1	0.315916(TRUE)	-288189	-1.23469	-0.899684	-0.17
gene_1884	KAH8120895	LI328DRAFT_117992	Triasper1|117992		product_name=hypothetical protein	8.18052	3.24011	1.36346	1	0.475953	0.52377	0.199253	0.171321	0.501418	0.519449	0.218382	0.199638	1	1	0.993	0.372973(TRUE)	-12859.6	-1.52477	-1.37639	-0.36346
gene_1885	KAH8120896	LI328DRAFT_118017	Triasper1|118017	gene_13105	product_name=jgi|167075|triasp1 acyl-CoA N-acyltransferase	1	1.93381	1.68993	1.47942	0.177958	0.269577	0.199629	0.178906	0.188339	0.292889	0.194713	0.184746	0	0.866	0.927	0.18028(TRUE)	-8269.73	0.93381	-0.144314	-0.142292
gene_1886	KAH8120897	LI328DRAFT_126507	Triasper1|126507	gene_13106	product_name=jgi|3075|Ustvir1 ATP-binding cassette sub-family F member 2	1	2.55225	2.301	2.00505	0.0136154	0.0218859	0.0172487	0.0144141	0.0127981	0.022664	0.0155977	0.0151575	0	1	1	0.374374(TRUE)	-1302800	1.55225	-0.109192	-0.147602
gene_1887	KAH8120898	LI328DRAFT_171787	Triasper1|171787	gene_13108	product_name=jgi|499247|Triasp1 alpha/beta-hydrolase	0	0	1	0	0	0	0.976869	0	0	0	3929	0	0.5	0	1	0.252853(TRUE)	-37.0278	#DIV/0!	#DIV/0!	#DIV/0!
gene_1888	KAH8120899	LI328DRAFT_126508	Triasper1|126508	gene_13109	product_name=hypothetical protein	4.23882	1.72077	1	1.03304	0.0487234	0.0539252	0.0206369	0.0236608	0.0564217	0.0479366	0.0268435	0.0244193	1	1	0.03	0.182482(TRUE)	-317490	-1.46333	-0.72077	0.03304
gene_1890	KAH8120900	LI328DRAFT_143161	Triasper1|143161	gene_13111	product_name=hypothetical protein	1	1.76284	1.70718	1.73361	0.0416169	0.0717749	0.0483999	0.0466853	0.0475777	0.0697199	0.0484235	0.0496144	0	0.836	0.257	0.153554(TRUE)	-119891	0.76284	-0.0326035	0.0154817
gene_1891	KAH8120901	LI328DRAFT_126513	Triasper1|126513	gene_13112	product_name=hypothetical protein	1.73533	1.2382	1	1.17294	0.12888	0.156139	0.0900958	0.101165	0.136911	0.17044	0.0990658	0.105262	1	0.976	0.013	0.289389(TRUE)	-18849.8	-0.401494	-0.2382	0.17294
gene_1892	KAH8120902	LI328DRAFT_118088	Triasper1|118088	gene_13114	product_name=expressed protein	2.00232	1	1.00701	1.2784	0.0464641	0.0484158	0.0290093	0.0355468	0.045796	0.0516576	0.0298176	0.0324979	1	0.43	0	0.341842(TRUE)	-163268	-1.00232	0.00701	0.269501
gene_1893	KAH8120903	LI328DRAFT_118139	Triasper1|118139	gene_13119	product_name=jgi|360921|TriharT22_1 Endonuclease/exonuclease/phosphatase	1.37316	1.33522	1	1.05526	0.0310848	0.0409278	0.0225908	0.0234173	0.0348017	0.0408934	0.0253281	0.0237096	0.863	1	0.003	0.349149(TRUE)	-201621	-0.0284148	-0.33522	0.05526
gene_1894	KAH8120904	LI328DRAFT_171788	Triasper1|171788	gene_13121	product_name=jgi|428208|Triatrov1 expressed protein	6.91258	0	2.19979	1	6.61315	0	2.0956	0.949348	436.855	0	198.312	41.9328	1	0	0.922	0.311612(TRUE)	-614.707	#DIV/0!	#DIV/0!	-1.19979
gene_1895	KAH8120905	LI328DRAFT_152845	Triasper1|152845	gene_13122	product_name=hypothetical protein	1	0	0	0	0.990242	0	0	0	4662.97	0	0	0	1	0.5	0.5	0.253053(TRUE)	-36.3831	#DIV/0!	#DIV/0!	#DIV/0!
gene_1896	KAH8120906	LI328DRAFT_143167	Triasper1|143167		product_name=hypothetical protein	0	0	0	0	0	0	0	0	0	0	0	0	0.5	0.5	0.5	0(FALSE)	0	#DIV/0!	#DIV/0!	#DIV/0!
gene_1897	KAH8120907	LI328DRAFT_152846	Triasper1|152846	gene_13124	product_name=jgi|519445|Triasp1 NAD(P)-binding protein	0	1	2.30212	2.42592	0	0.961172	2.20931	2.32265	0	2673.24	1108.02	885.993	0	0.523	0.731	0.408709(TRUE)	-176.403	#DIV/0!	1.30212	0.0537765
gene_1898	KAH8120908	LI328DRAFT_152847	Triasper1|152847	gene_13125	product_name=hypothetical protein	0	0	0	0	0	0	0	0	0	0	0	0	0.5	0.5	0.5	0(FALSE)	0	#DIV/0!	#DIV/0!	#DIV/0!
gene_1899	KAH8120909	LI328DRAFT_126520	Triasper1|126520	gene_13128	product_name=jgi|508141|TriharT22_1 mitochondrial carrier domain-containing protein	1	1.28866	1.25873	1.26589	0.0353145	0.0480357	0.0304712	0.0317305	0.0374914	0.0530152	0.0352514	0.0312808	0	0.82	0.39	0.215816(TRUE)	-153660	0.28866	-0.0237779	0.00568827
gene_1900	KAH8120910	LI328DRAFT_171794	Triasper1|171794	gene_13129	product_name=hypothetical protein	73.6482	0	1	10.0165	54.3347	0	0.80014	7.23644	147.119	0	3.60937	19.7681	1	0	0	0.305305(TRUE)	-4017.15	#DIV/0!	#DIV/0!	9.0165
gene_1901	KAH8120911	LI328DRAFT_171796	Triasper1|171796	gene_13130	product_name=jgi|1179|Triham1 protein kinase-like domain-containing protein	1	0	0	0	0.979221	0	0	0	84.9839	0	0	0	1	0.5	0.5	0.208609(TRUE)	-287.898	#DIV/0!	#DIV/0!	#DIV/0!
gene_1902	KAH8120912	LI328DRAFT_171799	Triasper1|171799	gene_13131	product_name=hypothetical protein	8.47359	1	1.05358	2.60139	0.630233	0.476101	0.25666	0.391835	0.569056	0.549464	0.281019	0.421163	1	0.444	0	0.228729(TRUE)	-6839.03	-7.47359	0.05358	1.4691
gene_1903	KAH8120913	LI328DRAFT_171802	Triasper1|171802	gene_13133	product_name=FAD binding domain-domain containing protein	33.414	1.3949	1	1.57447	1.38642	0.909135	0.440127	0.518279	1.18439	1.42742	0.546155	0.655666	1	0.741	0.061	0.297798(TRUE)	-5971.64	-22.9544	-0.3949	0.57447
gene_1904	KAH8120914	LI328DRAFT_126523	Triasper1|126523	gene_13134	product_name=hypothetical protein	1	2.16626	2.08086	1.9767	0.0338606	0.0621391	0.0425475	0.0411429	0.0331455	0.059162	0.0480274	0.0408107	0	0.953	1	0.3004(TRUE)	-201384	1.16626	-0.0410407	-0.0526939
gene_1905	KAH8120915	LI328DRAFT_143176	Triasper1|143176	gene_13135	product_name=jgi|1136314|trici4 alpha subunit of gdp-forming succinate-CoA ligase	1	3.1429	3.37863	3.15366	0.0228965	0.042342	0.0328683	0.0303832	0.0215746	0.0453008	0.0345225	0.0307486	0	0	1	0.412713(TRUE)	-757631	2.1429	0.075004	-0.0713362
gene_1906	KAH8120916	LI328DRAFT_118241	Triasper1|118241	gene_13136	product_name=jgi|110727|Triatr1 ubiquitin-conjugating enzyme/RWD-like protein	2.73831	1	1.1051	1.45094	0.0553743	0.0670308	0.0371025	0.0431997	0.0567603	0.0620831	0.0399613	0.0449666	1	0.004	0	0.207007(TRUE)	-135969	-1.73831	0.1051	0.312949
gene_1907	KAH8120917	LI328DRAFT_118262	Triasper1|118262	gene_13137	product_name=jgi|56099|Daces1 proteasome regulatory particle subunit Rpt2	1	1.09384	1.01861	1.26422	0.0194555	0.0249593	0.0173612	0.0204318	0.0200473	0.0292735	0.0173176	0.0201268	0	1	0	0.302202(TRUE)	-343308	0.09384	-0.0738555	0.241123
gene_1908	KAH8120918	LI328DRAFT_143179	Triasper1|143179	gene_13138	product_name=hypothetical protein	57.3195	1	1.11559	1.74246	1.01981	0.509117	0.289317	0.347384	0.763521	0.844377	0.319487	0.407123	1	0.395	0.004	0.187387(TRUE)	-24712.5	-56.3195	0.11559	0.561918
gene_1909	KAH8120919	LI328DRAFT_126534	Triasper1|126534	gene_13140	product_name=jgi|397524|Triasp1 DUF89-domain-containing protein	1.14791	1	1.00714	1.12853	0.0279597	0.0382423	0.0216075	0.0234733	0.0284603	0.0388622	0.0220652	0.0236896	1	0.376	0	0.384785(TRUE)	-202814	-0.14791	0.00714	0.120529
gene_1910	KAH8120920	LI328DRAFT_171803	Triasper1|171803		product_name=hypothetical protein	0	0	0	0	0	0	0	0	0	0	0	0	0.5	0.5	0.5	0(FALSE)	0	#DIV/0!	#DIV/0!	#DIV/0!
gene_1911	KAH8120921	LI328DRAFT_152858	Triasper1|152858	gene_13144	product_name=jgi|398947|Triatro1 manganese superoxide dismutase	72.2239	1	1.14328	1.41469	0.492058	0.222444	0.128177	0.143762	0.282817	0.403514	0.133888	0.142825	1	0.201	0.005	0.281181(TRUE)	-134823	-71.2239	0.14328	0.237396
gene_1912	KAH8120922	LI328DRAFT_126538	Triasper1|126538	gene_13145	product_name=hypothetical protein	457.703	3.16084	1.05635	1	1.7241	1.6582	0.399229	0.413308	1.72251	1.83951	0.541264	0.55153	1	0.992	0.57	0.224024(TRUE)	-57306.7	-143.804	-1.99223	-0.05635
gene_1913	KAH8120923	LI328DRAFT_171808	Triasper1|171808	gene_13146	product_name=Fungal specific transcription factor domain-domain containing protein	7.34976	1.86885	1	1.17726	0.435084	0.436841	0.170118	0.185787	0.43945	0.47037	0.20355	0.219537	1	1	0.097	0.436537(TRUE)	-11047.3	-2.93277	-0.86885	0.17726
gene_1914	KAH8120924	LI328DRAFT_171812	Triasper1|171812	gene_13147	product_name=jgi|306119|Triasp1 NAD(P)-binding protein	23.2561	0	1	6.36221	21.5295	0	0.967176	6.02294	3785.87	0	128.806	490.542	1	0	0.007	0.334334(TRUE)	-604.735	#DIV/0!	#DIV/0!	5.36221
gene_1915	KAH8120925	LI328DRAFT_152861	Triasper1|152861		product_name=jgi|515202|Triatr1 major facilitator superfamily domain-containing protein	0	0	0	0	0	0	0	0	0	0	0	0	0.5	0.5	0.5	0(FALSE)	0	#DIV/0!	#DIV/0!	#DIV/0!
gene_1916	KAH8120926	LI328DRAFT_171817	Triasper1|171817	gene_13148	product_name=hypothetical protein	3.23849	0	1	0	3.17458	0	0.963255	0	1380.98	0	584.749	0	1	0	1	0.291892(TRUE)	-237.104	#DIV/0!	#DIV/0!	#DIV/0!
gene_1917	KAH8120927	LI328DRAFT_126540	Triasper1|126540		product_name=jgi|96410|Triatro1 Alpha/Beta hydrolase protein	9.62108	1	1.28878	1.5263	0.148119	0.129783	0.0746887	0.0757634	0.139235	0.132836	0.0820136	0.0802101	1	0	0	0.223724(TRUE)	-90446.5	-8.62108	0.28878	0.184298
gene_1918	KAH8120928	LI328DRAFT_126542	Triasper1|126542	gene_13149	product_name=hypothetical protein	1	4.00765	3.79045	3.39035	0.050741	0.120761	0.0785386	0.0702987	0.0519523	0.102175	0.0890463	0.0705282	0	0.993	1	0.4003(TRUE)	-176088	3.00765	-0.0573019	-0.118011
gene_1919	KAH8120929	LI328DRAFT_126547	Triasper1|126547	gene_13150	product_name=jgi|10217|Trigam1 Clp protease-domain-containing protein	4.44845	1.00063	1	1.15461	0.115097	0.105099	0.0570647	0.0625018	0.116652	0.120218	0.0664005	0.0678904	1	0.501	0.002	0.198699(TRUE)	-60620.7	-3.44565	-0.00063	0.15461
gene_1920	KAH8120930	LI328DRAFT_152864	Triasper1|152864	gene_13151	product_name=jgi|1181868|Trici4 dehydratase family	1	1.65103	1.17347	1.01992	0.0160602	0.0236127	0.0139358	0.0141513	0.0149814	0.0234519	0.0154298	0.0129766	0	1	1	0.232332(TRUE)	-539488	0.65103	-0.406964	-0.150551
gene_1921	KAH8120931	LI328DRAFT_118361	Triasper1|118361	gene_13152	product_name=jgi|240340|Triasp1 vacuolar protein sorting protein	5.32567	1	1.12665	1.40222	0.091965	0.080863	0.0481608	0.0479093	0.0902775	0.0823208	0.0503447	0.0583597	1	0.01	0	0.237237(TRUE)	-121572	-4.32567	0.12665	0.244592
gene_1922	KAH8120932	LI328DRAFT_126559	Triasper1|126559		product_name=jgi|3650|Triaru1 P-loop containing nucleoside triphosphate hydrolase protein	1	3.9019	2.26662	1.71974	0.0811927	0.1368	0.0987176	0.0869451	0.0801168	0.15133	0.102811	0.0886046	0	1	1	0.296396(TRUE)	-46225.2	2.9019	-0.721462	-0.318002
gene_1923	KAH8120933	LI328DRAFT_126560	Triasper1|126560	gene_13154	product_name=hypothetical protein	4810.86	0	2.09383	1	555.138	0	1.77124	0.866119	410.982	0	12.8709	5.07843	1	0	0.79	0.236637(TRUE)	-39207	#DIV/0!	#DIV/0!	-1.09383
gene_1924	KAH8120934	LI328DRAFT_126562	Triasper1|126562	gene_13155	product_name=jgi|440542|Triasp1 flavo protein	9.83851	1	2.70788	2.54283	1.39566	0.748312	0.80477	0.762696	1.20599	1.35435	0.937978	0.881302	1	0.023	0.601	0.374775(TRUE)	-2338.03	-8.83851	1.70788	-0.064908
gene_1925	KAH8120935	LI328DRAFT_171823	Triasper1|171823	gene_13156	product_name=Transferase	7.05796	1	1.66614	1.6728	1.21319	0.743217	0.606949	0.580273	1.0199	1.08509	0.818769	0.757027	1	0.161	0.489	0.432232(TRUE)	-1640.4	-6.05796	0.66614	0.00399726
gene_1926	KAH8120936	LI328DRAFT_171825	Triasper1|171825	gene_13157	product_name=jgi|48215|Triasp1 Cloroperoxidase	161.47	2.10027	1	21.7102	6.10428	1.78879	0.721316	3.99386	5.5226	4.95109	1.47515	5.69074	1	0.767	0	0.232533(TRUE)	-6706.14	-75.8806	-1.10027	20.7102
gene_1927	KAH8120937	LI328DRAFT_118405	Triasper1|118405	gene_13159	product_name=jgi|430588|TriharM10_1 histidine phosphatase superfamily	15.5876	1	1.03621	2.82926	0.502932	0.336836	0.189773	0.296766	0.448795	0.42652	0.208829	0.314077	1	0.44	0	0.457958(TRUE)	-19289.7	-14.5876	0.03621	1.73039
gene_1928	KAH8120938	LI328DRAFT_118402	Triasper1|118402	gene_13160	product_name=P-loop containing nucleoside triphosphate hydrolase protein	15545.7	0	1	0	877.125	0	0.966645	0	468.767	0	14.7377	0	1	0	1	0.171772(TRUE)	-191429	#DIV/0!	#DIV/0!	#DIV/0!
gene_1929	KAH8120939	LI328DRAFT_171829	Triasper1|171829	gene_13161	product_name=hypothetical protein	80.5393	3.34537	2.46481	1	3.529	2.0716	0.868598	0.523712	2.44069	3.5065	1.17371	0.788066	1	0.72	0.992	0.273674(TRUE)	-6794.51	-23.0749	-0.357253	-1.46481
gene_1930	KAH8120940	LI328DRAFT_171831	Triasper1|171831	gene_13162	product_name=jgi|1148|triham1 putative enoyl-CoA hydratase	0	0	0	0	0	0	0	0	0	0	0	0	0.5	0.5	0.5	0(FALSE)	0	#DIV/0!	#DIV/0!	#DIV/0!
gene_1931	KAH8120941	LI328DRAFT_171834	Triasper1|171834	gene_13163	product_name=jgi|509761|Triasp1 aldehyde dehydrogenase	13.7846	0	3.53805	1	13.1705	0	3.34298	0.978272	4485.14	0	1007.66	587.073	1	0	0.876	0.374374(TRUE)	-271.873	#DIV/0!	#DIV/0!	-2.53805
gene_1932	KAH8120942	LI328DRAFT_171838	Triasper1|171838	gene_13164	product_name=hypothetical protein	1	0	1.23836	1.42131	0.962703	0	1.18576	1.36775	57.7365	0	23.6877	82.2845	1	0	0.398	0.202302(TRUE)	-440.982	#DIV/0!	#DIV/0!	0.147736
gene_1933	KAH8120943	LI328DRAFT_126566	Triasper1|126566	gene_13165	product_name=expressed protein	0	0	1.61949	1	0	0	1.56528	0.948214	0	0	3005.98	1418.13	0.5	0	0.823	0.225626(TRUE)	-125.691	#DIV/0!	#DIV/0!	-0.61949
gene_1934	KAH8120944	LI328DRAFT_126567	Triasper1|126567	gene_13166	product_name=hypothetical protein	1	10.1274	9.95275	9.6615	0.0651362	0.200855	0.155149	0.145995	0.0584267	0.200177	0.143452	0.152364	0	0.875	0.996	0.209409(TRUE)	-321917	9.1274	-0.0175479	-0.0301454
gene_1935	KAH8120945	LI328DRAFT_126570	Triasper1|126570	gene_13167	product_name=Protein of unknown function (Ytp1)-domain containing protein	6.40726	1.52381	1.10799	1	0.0919204	0.0975476	0.0460964	0.0467362	0.0939347	0.0974953	0.0516352	0.0427377	1	1	1	0.175676(TRUE)	-130441	-3.20476	-0.375292	-0.10799
gene_1936	KAH8120946	LI328DRAFT_118471	Triasper1|118471	gene_13168	product_name=hypothetical protein	54.5324	1	1.61	1.39437	0.498287	0.33994	0.220715	0.194337	0.439869	0.411516	0.223675	0.198888	1	0.002	0.931	0.260661(TRUE)	-59678.1	-53.5324	0.61	-0.154643
gene_1937	KAH8120947	LI328DRAFT_118466	Triasper1|118466	gene_13169	product_name=jgi|89|Triaru1 mediator complex%2C subunit Med11	1	2.73623	3.57761	3.6669	0.0792134	0.16712	0.118256	0.114201	0.0798542	0.157291	0.125177	0.119967	0	0	0.176	0.260761(TRUE)	-83711.3	1.73623	0.307496	0.024958
gene_1938	KAH8120948	LI328DRAFT_126579	Triasper1|126579	gene_13170	product_name=jgi|472985|Triatro1 WD40-repeat-containing domain protein	1.08213	1.69786	1.14686	1	0.0342687	0.0457046	0.0296866	0.0266814	0.0330512	0.0466214	0.0319347	0.0270726	0	1	1	0.432833(TRUE)	-156775	0.568998	-0.480442	-0.14686
gene_1939	KAH8120949	LI328DRAFT_143211	Triasper1|143211	gene_13171	product_name=jgi|209443|Triatrov1 Vps5 C terminal like-domain-containing protein	3.93971	1	1.10901	1.50524	0.0621599	0.0570445	0.0370788	0.0400544	0.0573484	0.063369	0.0354753	0.0413471	1	0.007	0	0.150751(TRUE)	-193682	-2.93971	0.10901	0.357283
gene_1940	KAH8120950	LI328DRAFT_118505	Triasper1|118505	gene_13172	product_name=hypothetical protein	1	3.34775	3.43231	2.90536	0.0405677	0.0867912	0.06419	0.0584611	0.043618	0.0886254	0.066828	0.0607751	0	0.136	1	0.310711(TRUE)	-213844	2.34775	0.0252588	-0.181372
gene_1941	KAH8120951	LI328DRAFT_126582	Triasper1|126582	gene_13173	product_name=jgi|461540|TriharM10_1 flavin reductase like domain-domain-containing protein	1	1.97246	1.82585	1.46655	0.0431703	0.0696473	0.0488764	0.0432155	0.0443416	0.0721173	0.0539788	0.0453998	0	0.997	1	0.246346(TRUE)	-116610	0.97246	-0.0802968	-0.244997
gene_1942	KAH8120952	LI328DRAFT_152878	Triasper1|152878	gene_13175	product_name=jgi|710516|Colzo1 hsp90-like protein	1.1893	1.32457	1	1.10951	0.00646558	0.00963433	0.00567268	0.00569509	0.00677592	0.00788403	0.00467249	0.00502363	0	1	0	0.311712(TRUE)	-3042820	0.113739	-0.32457	0.10951
gene_1943	KAH8120953	LI328DRAFT_118523	Triasper1|118523	gene_13176	product_name=jgi|1137|Triham1 putative membrane bound O-acyl transferase	50.2684	1.03315	1	1.15138	0.344195	0.216237	0.113269	0.118547	0.230841	0.308021	0.119068	0.113664	1	0.597	0.031	0.16006(TRUE)	-115693	-47.6555	-0.03315	0.15138
gene_1944	KAH8120954	LI328DRAFT_126593	Triasper1|126593	gene_13178	product_name=hypothetical protein	3.6586	1	1.08452	1.40985	0.0727571	0.0668311	0.0412179	0.0435324	0.069454	0.0666891	0.0401248	0.0434849	1	0.025	0	0.168468(TRUE)	-137075	-2.6586	0.08452	0.299976
gene_1945	KAH8120955	LI328DRAFT_118571	Triasper1|118571		product_name=expressed protein	4.7494	1	1.2999	2.21269	0.245012	0.214488	0.128154	0.157928	0.227624	0.243494	0.1404	0.179841	1	0.029	0	0.352853(TRUE)	-22981	-3.7494	0.2999	0.7022
gene_1946	KAH8120956	LI328DRAFT_152881	Triasper1|152881	gene_13181	product_name=hypothetical protein	3.65842	1	1.25063	2.44131	0.123169	0.111574	0.063331	0.089595	0.112216	0.114033	0.0702268	0.0874001	1	0.001	0	0.251952(TRUE)	-66666.6	-2.65842	0.25063	0.952064
gene_1947	KAH8120957	LI328DRAFT_143217	Triasper1|143217	gene_13182	product_name=jgi|8811|Triaru1 Metallo-dependent phosphatase-like protein	14.4129	1.23285	1	1.31923	0.695759	0.545612	0.247951	0.278036	0.585637	0.678519	0.274601	0.337356	1	0.746	0.058	0.222322(TRUE)	-8417.36	-10.6907	-0.23285	0.31923
gene_1948	KAH8120958	LI328DRAFT_152883	Triasper1|152883		product_name=hypothetical protein	1	0	0	0	0.982734	0	0	0	16.1878	0	0	0	1	0.5	0.5	0.24004(TRUE)	-776.54	#DIV/0!	#DIV/0!	#DIV/0!
gene_1949	KAH8120959	LI328DRAFT_118630	Triasper1|118630	gene_13188	product_name=jgi|384163|Triasp1 DnaJ-domain-containing protein	17.7871	1.46802	1	1.46602	0.246337	0.219078	0.0861968	0.11154	0.259591	0.241943	0.0930652	0.111778	1	1	0	0.203303(TRUE)	-76133	-11.1164	-0.46802	0.46602
gene_1950	KAH8120960	LI328DRAFT_126603	Triasper1|126603	gene_13190	product_name=jgi|486846|Triatr1 glutathione S-transferase	13.688	1.73695	1	1.4529	0.171544	0.130429	0.0570505	0.0751536	0.145276	0.160029	0.0659878	0.075737	1	1	0	0.237938(TRUE)	-124503	-6.88048	-0.73695	0.4529
gene_1951	KAH8120961	LI328DRAFT_143220	Triasper1|143220	gene_13191	product_name=jgi|5106|Trigam1 major facilitator superfamily domain-containing protein	4.7424	1.72556	1	1.29808	0.217388	0.238825	0.10534	0.119676	0.237971	0.238054	0.105991	0.117226	1	1	0	0.366667(TRUE)	-23891.4	-1.74833	-0.72556	0.29808
gene_1952	KAH8120962	LI328DRAFT_143221	Triasper1|143221	gene_13192	product_name=jgi|213173|Triat2 hypothetical fructose-1%2C6-bisphosphatase	1	1.72867	2.24444	3.31467	0.106304	0.192806	0.137021	0.154818	0.112716	0.193013	0.137125	0.15957	0	0	0	0.342843(TRUE)	-34256	0.72867	0.298362	0.476836
gene_1953	KAH8120963	LI328DRAFT_152888	Triasper1|152888	gene_13193	product_name=jgi|506788|TriharT22_1 major facilitator superfamily domain-containing protein	20.1539	2.7157	1	2.43552	1.09242	1.03528	0.292457	0.512046	1.14828	1.24467	0.439635	0.599989	1	0.999	0	0.213313(TRUE)	-6816.78	-6.42125	-1.7157	1.43552
gene_1954	KAH8120964	LI328DRAFT_118682	Triasper1|118682	gene_13194	product_name=hypothetical protein	7.09782	1.46525	1	1.11841	0.0375545	0.035301	0.0159714	0.016038	0.0356506	0.0343796	0.0182774	0.0163913	1	1	0	0.262162(TRUE)	-848142	-3.8441	-0.46525	0.11841
gene_1955	KAH8120965	LI328DRAFT_143224	Triasper1|143224	gene_13195	product_name=hypothetical protein	1	1.7197	1.66141	2.01121	0.069802	0.117056	0.0776135	0.083885	0.0767319	0.11658	0.0807561	0.0837246	0	0.775	0	0.253153(TRUE)	-51323.9	0.7197	-0.0350847	0.210544
gene_1956	KAH8120966	LI328DRAFT_152890	Triasper1|152890	gene_13196	product_name=hypothetical protein	1.12362	1.18162	1.02088	1	0.0642288	0.0888789	0.0567567	0.0546092	0.0684889	0.0874749	0.0617638	0.0596154	0.21	0.988	0.653	0.270971(TRUE)	-40709.2	0.0516189	-0.157452	-0.02088
gene_1957	KAH8120967	LI328DRAFT_126620	Triasper1|126620	gene_13201	product_name=jgi|111889|Triatr1 sugar transporter-domain-containing protein	1300.8	2.47673	1	4.176	1.12566	1.35422	0.358508	0.761363	1.77135	1.36011	0.456953	0.866292	1	0.982	0	0.163864(TRUE)	-191583	-524.209	-1.47673	3.176
gene_1958	KAH8120968	LI328DRAFT_171865	Triasper1|171865	gene_13202	product_name=jgi|12900|Triasp1 expressed protein	32.6158	2.71102	1.82171	1	5.07742	2.19418	1.14445	0.769801	2.77577	4.84352	1.74583	1.66978	1	0.681	0.809	0.46026(TRUE)	-1027.13	-11.0308	-0.488173	-0.82171
gene_8989	KAH8120969	LI328DRAFT_138123	Triasper1|138123	gene_9604	product_name=jgi|1135973|Trici4 arginyl-tRNA synthetase	1	2.73459	2.18306	2.07995	0.0165583	0.030425	0.0216543	0.0204289	0.0164802	0.0309523	0.020501	0.0214327	0	1	1	0.218919(TRUE)	-830417	1.73459	-0.252641	-0.0495733
gene_8990	KAH8120970	LI328DRAFT_122036	Triasper1|122036	gene_9605	product_name=jgi|477679|Triatr1 eukaryotic translation initiation factor 3 subunit J	1	4.58318	4.32598	3.94879	0.0229956	0.0501781	0.0376264	0.0359169	0.0240481	0.0532488	0.0366921	0.0391601	0	1	1	0.183083(TRUE)	-788368	3.58318	-0.0594547	-0.0955204
gene_8991	KAH8120971	LI328DRAFT_149602	Triasper1|149602	gene_9606	product_name=jgi|1124347|Trici4 mitochondrial distribution and morphology protein family 31/32	2.56258	1.54619	1.05429	1	0.0519879	0.0598688	0.0304114	0.0309046	0.0559415	0.0582425	0.034539	0.0328248	1	1	0.993	0.364665(TRUE)	-151388	-0.657351	-0.46657	-0.05429
gene_8992	KAH8120972	LI328DRAFT_149603	Triasper1|149603	gene_9607	product_name=hypothetical protein	1	5.13701	6.36507	6.18641	0.0419544	0.113672	0.0843718	0.0853691	0.0446347	0.10883	0.0863604	0.0822477	0	0	0.996	0.228428(TRUE)	-365335	4.13701	0.239061	-0.0288794
gene_8993	KAH8120973	LI328DRAFT_122077	Triasper1|122077	gene_9608	product_name=Sen15 protein-domain containing protein	1	3.5097	3.8955	3.5208	0.0930848	0.192012	0.141871	0.139764	0.0929285	0.169962	0.142252	0.136868	0	0.006	1	0.182282(TRUE)	-62797.7	2.5097	0.109924	-0.106425
gene_8994	KAH8120974	LI328DRAFT_138143	Triasper1|138143	gene_9609	product_name=jgi|123337|TrireRUTC30_1 putative enolase	1	5.2199	5.33733	4.93462	0.012075	0.0307703	0.0231757	0.0215323	0.0117589	0.032864	0.0253355	0.0225997	0	0	1	0.281181(TRUE)	-2916940	4.2199	0.0224966	-0.0816091
gene_8995	KAH8120975	LI328DRAFT_138147	Triasper1|138147	gene_9610	product_name=jgi|3942|Triaru1 Mad3/BUB1 homology region 1-domain-containing protein	1	8.03813	6.31654	5.69378	0.0724857	0.212458	0.158381	0.145697	0.0776334	0.208871	0.156863	0.148508	0	1	1	0.334635(TRUE)	-136150	7.03813	-0.272553	-0.109375
gene_8996	KAH8120976	LI328DRAFT_138150	Triasper1|138150	gene_9611	product_name=jgi|464973|Triatro1 xylose isomerase-like%2C TIM barrel-containing protein domain-containing protein	2.01966	1.02847	1.07272	1	0.051107	0.0672481	0.0386273	0.0364867	0.0526112	0.0609716	0.0344562	0.0388736	1	0.15	0.996	0.155756(TRUE)	-113281	-0.963752	0.0430251	-0.07272
gene_8997	KAH8120977	LI328DRAFT_138151	Triasper1|138151	gene_9612	product_name=jgi|3940|Triaru1 diacylglycerol acyltransferase-domain-containing protein	8.16942	1.38229	1	1.19098	0.191029	0.19312	0.083608	0.0995152	0.20157	0.205127	0.0991523	0.101935	1	0.999	0.006	0.268368(TRUE)	-42135.3	-4.91006	-0.38229	0.19098
gene_8998	KAH8120978	LI328DRAFT_138152	Triasper1|138152	gene_9613	product_name=hypothetical protein	3.49897	1.40315	1.06206	1	0.0624767	0.0627629	0.0346777	0.0330056	0.0629057	0.0650457	0.0353024	0.0333011	1	1	0.997	0.437638(TRUE)	-165984	-1.49365	-0.321159	-0.06206
gene_8999	KAH8120979	LI328DRAFT_138156	Triasper1|138156		product_name=expressed protein	109.957	4.95976	1	3.20389	6.64915	3.83377	0.755625	1.67499	4.74355	6.67924	1.80718	2.48689	1	0.962	0.042	0.360661(TRUE)	-3025.81	-21.1698	-3.95976	2.20389
gene_9000	KAH8120980	LI328DRAFT_122188	Triasper1|122188	gene_9614	product_name=jgi|144505|Trias1 glycoside hydrolase family 132 protein	1.18187	1	1.0766	1.63028	0.0155693	0.0201567	0.0135165	0.0157281	0.014793	0.0231123	0.014687	0.0158296	1	0	0	0.236637(TRUE)	-726125	-0.18187	0.0766	0.514286
gene_9001	KAH8120981	LI328DRAFT_122182	Triasper1|122182	gene_9615	product_name=hypothetical protein	1.25304	1.11789	1	1.16455	0.0420794	0.0508317	0.0340852	0.0359983	0.0415575	0.0546688	0.0364733	0.0350524	0.997	1	0	0.393894(TRUE)	-109911	-0.120897	-0.11789	0.16455
gene_9002	KAH8120982	LI328DRAFT_122201	Triasper1|122201	gene_9616	product_name=jgi|225776|Triatrov1 inhibitor of growth proteins N-terminal histone-binding-domain-containing protein	3.52713	1.29234	1.05701	1	0.0668494	0.0690479	0.0367835	0.035214	0.0649504	0.0699966	0.0393757	0.0368637	1	1	0.98	0.401702(TRUE)	-138545	-1.72926	-0.222637	-0.05701
gene_9003	KAH8120983	LI328DRAFT_122200	Triasper1|122200	gene_9617	product_name=hypothetical protein	1	2.78229	2.16261	1.71383	0.0575265	0.11048	0.0805255	0.0667431	0.0716334	0.113147	0.0816664	0.0834907	0	1	1	0.203504(TRUE)	-63516.6	1.78229	-0.286543	-0.261858
gene_9004	KAH8120984	LI328DRAFT_149614	Triasper1|149614	gene_9618	product_name=jgi|79958|TrireRUTC30_1 ACN9-domain-containing protein	1	2.69604	3.19879	2.27559	0.0560146	0.10681	0.0793026	0.0755994	0.0605566	0.112984	0.0965137	0.0747451	0	0	1	0.187888(TRUE)	-106048	1.69604	0.186477	-0.405697
gene_9005	KAH8120985	LI328DRAFT_138162	Triasper1|138162	gene_9619	product_name=jgi|450064|Triasp1 P-loop containing nucleoside triphosphate hydrolase protein	1.02995	1.81378	1.35024	1	0.0417002	0.0573192	0.0372514	0.0330352	0.0378932	0.0528608	0.0390099	0.0328504	0	1	1	0.477477(TRUE)	-116545	0.761037	-0.343302	-0.35024
gene_9006	KAH8120986	LI328DRAFT_138163	Triasper1|138163	gene_9620	product_name=hypothetical protein	2.75307	1	1.30415	1.75865	0.056133	0.0534276	0.0338996	0.0399945	0.0542342	0.0567199	0.0357978	0.0407954	1	0	0	0.447347(TRUE)	-203627	-1.75307	0.30415	0.348503
gene_9007	KAH8120987	LI328DRAFT_122247	Triasper1|122247	gene_9621	product_name=hypothetical protein	41.285	1	1.02143	1.28526	0.21051	0.174571	0.0811677	0.087813	0.220875	0.180336	0.0860403	0.0968306	1	0.438	0	0.201301(TRUE)	-160231	-40.285	0.02143	0.258295
gene_9008	KAH8120988	LI328DRAFT_158460	Triasper1|158460	gene_9622	product_name=jgi|464952|Triatro1 Rab5-interacting protein-domain-containing protein	1	1.72024	2.34203	2.22897	0.0497541	0.0900197	0.0657523	0.0628899	0.0510317	0.0828587	0.0656553	0.0581341	0	0	0.989	0.172172(TRUE)	-114554	0.72024	0.361455	-0.050723
gene_9009	KAH8120989	LI328DRAFT_172404	Triasper1|172404	gene_9623	product_name=jgi|7182|Triham1 Uroporphyrinogen decarboxylase	1	2.42403	2.33226	2.29921	0.0230077	0.0417254	0.0299121	0.029612	0.0228055	0.0421075	0.0321552	0.0293793	0	0.999	0.908	0.351151(TRUE)	-472502	1.42403	-0.0393481	-0.0143745
gene_9010	KAH8120990	LI328DRAFT_149620	Triasper1|149620	gene_9624	product_name=hypothetical protein	1.67949	1	1.0421	1.35943	0.0797542	0.0813027	0.0532587	0.053805	0.0736905	0.0827706	0.054453	0.0632245	1	0.239	0	0.248749(TRUE)	-58722.6	-0.67949	0.0421	0.30451
gene_9011	KAH8120991	LI328DRAFT_122257	Triasper1|122257		product_name=jgi|105429|Triasp1 expressed protein	9.67156	1.87436	1.40497	1	0.550285	0.565321	0.26517	0.21147	0.590517	0.582276	0.302481	0.259522	1	0.901	0.987	0.182883(TRUE)	-8149.45	-4.15993	-0.334093	-0.40497
gene_9012	KAH8120992	LI328DRAFT_122258	Triasper1|122258	gene_9625	product_name=jgi|470942|Triasp1 expressed protein	3.49865	1.04517	1	2.06214	0.0535223	0.0529611	0.0282189	0.0373001	0.0563961	0.0521695	0.0266471	0.0364746	1	0.927	0	0.365065(TRUE)	-266958	-2.34745	-0.04517	1.06214
gene_9013	KAH8120993	LI328DRAFT_158465	Triasper1|158465	gene_9627	product_name=jgi|761072|Neora1 mitochondrial carrier domain-containing protein	1.5989	1.47123	1.03849	1	0.0648673	0.0741039	0.0470026	0.0444992	0.0584335	0.0824085	0.0470432	0.0451103	0.967	1	0.853	0.228128(TRUE)	-65172.7	-0.0867777	-0.416701	-0.03849
gene_9014	KAH8120994	LI328DRAFT_138178	Triasper1|138178	gene_9628	product_name=hypothetical protein	3.10061	1.37537	1	1.20365	0.0478554	0.0537255	0.0273184	0.0306601	0.0508593	0.0520511	0.029115	0.030498	1	1	0	0.274474(TRUE)	-206899	-1.25438	-0.37537	0.20365
gene_9015	KAH8120995	LI328DRAFT_149625	Triasper1|149625	gene_9629	product_name=jgi|250179|Triasp1 expressed protein	20.0315	3.54468	1.62709	1	2.08184	1.64814	0.635384	0.446369	1.76798	1.99773	0.835966	0.705407	1	0.976	0.9	0.285485(TRUE)	-3060.22	-4.65114	-1.17854	-0.62709
gene_9016	KAH8120996	LI328DRAFT_138180	Triasper1|138180	gene_9630	product_name=hypothetical protein	1.85407	2.24571	1.33859	1	0.0653222	0.0726291	0.0498389	0.0460462	0.0581036	0.0839353	0.0418111	0.0420626	0	1	1	0.196697(TRUE)	-94516.4	0.211233	-0.677668	-0.33859
gene_9017	KAH8120997	LI328DRAFT_172410	Triasper1|172410	gene_9631	product_name=Sfi1 spindle body protein-domain containing protein	2.64068	1.12797	1	1.18783	0.0572979	0.0639425	0.0363101	0.0383404	0.0589078	0.0638563	0.036147	0.0385753	1	0.999	0	0.387588(TRUE)	-124690	-1.34109	-0.12797	0.18783
gene_9018	KAH8120998	LI328DRAFT_122318	Triasper1|122318	gene_9633	product_name=jgi|250026|Triasp1 OPT superfamily oligopeptide transporter	1.232	1.44667	1	1.19906	0.0690409	0.0880026	0.053054	0.0618635	0.0678103	0.0848795	0.0522568	0.0542341	0.003	1	0	0.177377(TRUE)	-50500.7	0.174245	-0.44667	0.19906
gene_9019	KAH8120999	LI328DRAFT_149629	Triasper1|149629	gene_9634	product_name=jgi|249972|Triasp1 S-adenosyl-L-methionine-dependent methyltransferase	1	8.47405	7.60058	6.56639	0.0347028	0.123492	0.0918271	0.0901838	0.043537	0.124884	0.080738	0.0844607	0	1	1	0.213514(TRUE)	-472364	7.47405	-0.114921	-0.157497
gene_9020	KAH8121000	LI328DRAFT_138195	Triasper1|138195	gene_9635	product_name=p115 like vesicle tethering protein	1	1.44507	1.05249	1.27384	0.0260164	0.0366813	0.0237389	0.0255066	0.0248125	0.0357462	0.0224996	0.0249647	0	1	0	0.392993(TRUE)	-257708	0.44507	-0.373001	0.210311
gene_9022	KAH8121001	LI328DRAFT_138201	Triasper1|138201		product_name=jgi|328168|Triatrov1 exoribonuclease	1.38125	1.86117	1.3155	1	0.0299445	0.0380583	0.0249942	0.0200943	0.0285119	0.0377236	0.0264059	0.020463	0	1	1	0.264264(TRUE)	-289431	0.347453	-0.4148	-0.3155
gene_9021	KAH8121002	LI328DRAFT_122398	Triasper1|122398	gene_9636	product_name=jgi|783473|Trihar1 histone-fold-containing protein	1	2.37039	4.08934	4.67916	0.0868927	0.16569	0.138102	0.132219	0.0813356	0.169553	0.132382	0.133447	0	0	0	0.17047(TRUE)	-84512.3	1.37039	0.725176	0.144234
gene_9023	KAH8121003	LI328DRAFT_138206	Triasper1|138206	gene_9637	product_name=jgi|484917|TriharM10_1 Prefoldin	1	3.70983	4.03024	3.90863	0.0315555	0.0694592	0.0535122	0.0520988	0.0351968	0.0735704	0.055478	0.0522776	0	0	0.998	0.363263(TRUE)	-439441	2.70983	0.0863678	-0.0311132
gene_9024	KAH8121004	LI328DRAFT_122435	Triasper1|122435	gene_9638	product_name=jgi|21993|FusspF11_1 WD40-repeat-containing domain protein	1.5185	1.23435	1	1.01751	0.0313214	0.0374613	0.0221494	0.023694	0.0286777	0.0412078	0.0224474	0.0225635	1	1	0.169	0.335235(TRUE)	-225670	-0.230202	-0.23435	0.01751
gene_9025	KAH8121005	LI328DRAFT_122445	Triasper1|122445	gene_9639	product_name=hypothetical protein	1.8893	1.56323	1.03635	1	0.0467684	0.0537255	0.0328566	0.0298781	0.0461353	0.0513533	0.0275265	0.0286167	1	1	0.957	0.184084(TRUE)	-153009	-0.208587	-0.5084	-0.03635
gene_9026	KAH8121006	LI328DRAFT_138215	Triasper1|138215	gene_9640	product_name=hypothetical protein	2.34276	1.09122	1.27195	1	0.0576892	0.0618112	0.0425597	0.0389877	0.0588278	0.0702377	0.0422311	0.0392996	1	0	1	0.177978(TRUE)	-109537	-1.14692	0.165622	-0.27195
gene_9027	KAH8121007	LI328DRAFT_158480	Triasper1|158480	gene_9641	product_name=jgi|384773|Triasp1 prenyltransferase	1	3.10675	3.39626	3.6716	0.0294661	0.0590777	0.0460271	0.0425463	0.0319804	0.0618961	0.043178	0.0451449	0	0	0	0.323023(TRUE)	-456043	2.10675	0.0931874	0.0810715
gene_9028	KAH8121008	LI328DRAFT_138219	Triasper1|138219	gene_9642	product_name=jgi|656275|Colgo1 40S ribosomal protein S23	1	12.2311	13.5743	13.737	0.0165867	0.0757101	0.0569527	0.0487968	0.0178373	0.0653253	0.0573383	0.0545531	0	0	0	0.385986(TRUE)	-3526010	11.2311	0.109818	0.0119859
gene_9029	KAH8121009	LI328DRAFT_138220	Triasper1|138220	gene_9643	product_name=hypothetical protein	3.91814	1	1.11972	1.48322	0.0838071	0.0838004	0.0513316	0.0559205	0.0825162	0.0828289	0.0478259	0.055271	1	0.023	0	0.208208(TRUE)	-99835.3	-2.91814	0.11972	0.324635
gene_9030	KAH8121010	LI328DRAFT_138221	Triasper1|138221	gene_9644	product_name=jgi|464906|Triatro1 adenylate kinase-domain-containing protein	1	5.70664	5.66248	5.88347	0.0218158	0.0637413	0.0474626	0.0428348	0.0232978	0.0588581	0.0397213	0.042591	0	0.831	0	0.231131(TRUE)	-1078960	4.70664	-0.0077987	0.0390271
gene_9031	KAH8121011	LI328DRAFT_122475	Triasper1|122475	gene_9645	product_name=hypothetical protein	2.21852	1.36049	1	1.25207	0.0546501	0.0628417	0.0309833	0.0358171	0.0560111	0.058857	0.0337414	0.0346333	1	1	0	0.398899(TRUE)	-149752	-0.630677	-0.36049	0.25207
gene_9032	KAH8121012	LI328DRAFT_138235	Triasper1|138235	gene_9646	product_name=hypothetical protein	2.03437	1.43547	1.14149	1	0.0672734	0.085409	0.0470136	0.0444708	0.0764988	0.0805323	0.0476013	0.0423259	1	1	1	0.207908(TRUE)	-76310	-0.417215	-0.257541	-0.14149
gene_9033	KAH8121013	LI328DRAFT_138237	Triasper1|138237	gene_9647	product_name=jgi|446451|Triasp1 GroES-like protein	3.03526	1	1.08234	1.29599	0.0968947	0.0979973	0.0559362	0.0599784	0.10074	0.103766	0.063271	0.0624281	1	0.1	0	0.233834(TRUE)	-60851	-2.03526	0.08234	0.197396
gene_9454	KAH8121014	LI328DRAFT_138088	Triasper1|138088	gene_5393	product_name=jgi|484670|Triasp1 DUF500-domain-containing protein	158.36	1.99312	1.06091	1	0.37961	0.401113	0.146311	0.136454	0.461333	0.391945	0.161503	0.156402	1	1	0.721	0.224825(TRUE)	-180101	-78.4533	-0.878689	-0.06091
gene_9455	KAH8121015	LI328DRAFT_172341	Triasper1|172341	gene_5394	product_name=hypothetical protein	129.46	2.29067	1	3.73102	4.78015	1.93664	0.731579	1.5851	2.95434	4.37287	1.43127	2.31749	1	0.816	0.01	0.365566(TRUE)	-4715.49	-55.5162	-1.29067	2.73102
gene_9456	KAH8121016	LI328DRAFT_172344	Triasper1|172344	gene_5395	product_name=hypothetical protein	1	0	0	0	0.983616	0	0	0	18.286	0	0	0	1	0.5	0.5	0.247648(TRUE)	-593.625	#DIV/0!	#DIV/0!	#DIV/0!
gene_9457	KAH8121017	LI328DRAFT_172345	Triasper1|172345		product_name=jgi|194850|Triasp1 expressed protein	2.99467	0	1	0	2.91957	0	0.943758	0	8556.06	0	1861.85	0	1	0	1	0.29029(TRUE)	-107.021	#DIV/0!	#DIV/0!	#DIV/0!
gene_9458	KAH8121018	LI328DRAFT_172346	Triasper1|172346	gene_5397	product_name=jgi|344407|Trihar1 family 7 polysaccharide lyase	35.3782	0	1	16.327	32.9877	0	0.936464	15.62	2537.14	0	113.016	986.185	1	0	0.003	0.235636(TRUE)	-609.429	#DIV/0!	#DIV/0!	15.327
gene_9459	KAH8121019	LI328DRAFT_172350	Triasper1|172350	gene_5398	product_name=jgi|460024|Triatro1 RTA1 like protein-domain-containing protein	6.68841	0	0	1	6.50196	0	0	0.991307	5436.1	0	0	1123.37	1	0.5	0	0.46967(TRUE)	-171.525	#DIV/0!	#DIV/0!	#DIV/0!
gene_9460	KAH8121020	LI328DRAFT_172354	Triasper1|172354	gene_5399	product_name=hypothetical protein	3.65481	1	1.18337	1.44415	0.351407	0.357445	0.21195	0.247617	0.434279	0.374097	0.234887	0.240722	1	0.229	0.076	0.224725(TRUE)	-6202.02	-2.65481	0.18337	0.220371
gene_9461	KAH8121021	LI328DRAFT_138091	Triasper1|138091	gene_5400	product_name=jgi|6460|Triaru1 ankyrin repeat-containing domain protein	1.80382	2.18347	1.33987	1	0.0682763	0.0897714	0.0577293	0.0445145	0.0748178	0.0951653	0.0552247	0.0440597	0	1	1	0.181281(TRUE)	-71804.8	0.21047	-0.629613	-0.33987
gene_9462	KAH8121022	LI328DRAFT_158413	Triasper1|158413	gene_5401	product_name=jgi|517622|TriharT22_1 expressed protein	0	0	0	0	0	0	0	0	0	0	0	0	0.5	0.5	0.5	0(FALSE)	0	#DIV/0!	#DIV/0!	#DIV/0!
gene_9463	KAH8121023	LI328DRAFT_149575	Triasper1|149575	gene_5402	product_name=carbohydrate-binding module family 6 protein	25.0975	1	1.00803	3.16747	1.37392	0.69647	0.390161	0.722288	1.14923	1.1563	0.515051	0.857224	1	0.491	0	0.277077(TRUE)	-5690.46	-24.0975	0.00803	2.14224
gene_9464	KAH8121024	LI328DRAFT_149576	Triasper1|149576	gene_5403	product_name=jgi|505638|Triasp1 estradiol 17-beta-dehydrogenase	1	0	0	0	0.988165	0	0	0	1814.55	0	0	0	1	0.5	0.5	0.213914(TRUE)	-53.3583	#DIV/0!	#DIV/0!	#DIV/0!
gene_9465	KAH8121025	LI328DRAFT_172361	Triasper1|172361	gene_5404	product_name=jgi|477090|Triasp1 Aldo/keto reductase	14.0721	0	1	2.0139	11.6117	0	0.830024	1.63513	28.7158	0	1.98375	3.95857	1	0	0.011	0.203403(TRUE)	-3232.68	#DIV/0!	#DIV/0!	1.0139
gene_9466	KAH8121026	LI328DRAFT_158417	Triasper1|158417	gene_5405	product_name=hypothetical protein	0	0	0	0	0	0	0	0	0	0	0	0	0.5	0.5	0.5	0(FALSE)	0	#DIV/0!	#DIV/0!	#DIV/0!
gene_9467	KAH8121027	LI328DRAFT_172363	Triasper1|172363	gene_5406	product_name=hypothetical protein	1	0	0	0	0.987764	0	0	0	1180.69	0	0	0	1	0.5	0.5	0.252853(TRUE)	-86.3764	#DIV/0!	#DIV/0!	#DIV/0!
gene_9468	KAH8121028	LI328DRAFT_138095	Triasper1|138095	gene_5408	product_name=hypothetical protein	289706	1	22.8218	0	3523.72	0.952167	13.89	0	2255.78	17.1711	75.7605	0	1	0.006	1	0.287788(TRUE)	-1077130	-289705	21.8218	#DIV/0!
gene_9469	KAH8121029	LI328DRAFT_172368	Triasper1|172368	gene_5410	product_name=hypothetical protein	18.3884	1.11125	1	1.07059	1.16993	0.687123	0.37167	0.395677	0.948414	1.17682	0.484911	0.487113	1	0.562	0.402	0.304705(TRUE)	-4392.75	-15.5475	-0.11125	0.07059
gene_9470	KAH8121030	LI328DRAFT_172370	Triasper1|172370	gene_5411	product_name=jgi|443796|Triasp1 FAD/NAD(P)-binding domain-containing protein	18.4563	1	1.58398	1.44094	2.13478	0.845757	0.739129	0.705281	1.52076	1.99167	1.08971	1.0503	1	0.273	0.601	0.407508(TRUE)	-1759.85	-17.4563	0.58398	-0.0992685
gene_9471	KAH8121031	LI328DRAFT_158421	Triasper1|158421	gene_5413	product_name=Saccharopine dehydrogenase-domain containing protein	31.02	2.92462	1	1.38492	1.48561	1.18007	0.366149	0.392779	1.27393	1.48028	0.421483	0.481338	1	1	0.1	0.217017(TRUE)	-7768.17	-9.60651	-1.92462	0.38492
gene_9472	KAH8121032	LI328DRAFT_121888	Triasper1|121888	gene_5415	product_name=jgi|467235|Triatr1 formamidase-like protein	1	1.49015	2.63015	3.22923	0.0587912	0.102938	0.0811081	0.0812534	0.0630237	0.111426	0.0882151	0.0892392	0	0	0	0.256557(TRUE)	-95678.8	0.49015	0.765024	0.227774
gene_9473	KAH8121033	LI328DRAFT_172376	Triasper1|172376	gene_5416	product_name=carbohydrate-binding module family 1 protein	1	0	0	0	0.974874	0	0	0	7.79614	0	0	0	1	0.5	0.5	0.248348(TRUE)	-1187.2	#DIV/0!	#DIV/0!	#DIV/0!
gene_9474	KAH8121034	LI328DRAFT_172378	Triasper1|172378	gene_5417	product_name=jgi|475439|Triasp1 MFS general substrate transporter	1	0	0	0	0.964746	0	0	0	153.986	0	0	0	1	0.5	0.5	0.22993(TRUE)	-287.898	#DIV/0!	#DIV/0!	#DIV/0!
gene_9475	KAH8121035	LI328DRAFT_158425	Triasper1|158425	gene_5418	product_name=hypothetical protein	0	0	0	0	0	0	0	0	0	0	0	0	0.5	0.5	0.5	0(FALSE)	0	#DIV/0!	#DIV/0!	#DIV/0!
gene_9476	KAH8121036	LI328DRAFT_138100	Triasper1|138100	gene_5419	product_name=jgi|505539|TriharM10_1 cytochrome P450	1	0	0	0	0.472202	0	0	0	0.22709	0	0	0	1	0.5	0.5	0.237538(TRUE)	-37447	#DIV/0!	#DIV/0!	#DIV/0!
gene_9477	KAH8121037	LI328DRAFT_172380	Triasper1|172380	gene_5420	product_name=Protein kinase-like domain-containing protein	45.5418	1	1.29928	5.66816	1.75108	0.733556	0.526542	1.14592	1.49951	1.59797	0.723543	1.3034	1	0.322	0	0.245145(TRUE)	-6904.82	-44.5418	0.29928	3.36254
gene_9478	KAH8121038	LI328DRAFT_121929	Triasper1|121929	gene_14487	product_name=jgi|443546|Triasp1 NAD(P)-binding protein	8.32212	1.39764	1.29734	1	0.656737	0.606984	0.300323	0.267683	0.660048	0.732585	0.356528	0.319025	1	0.592	0.895	0.250551(TRUE)	-4953.62	-4.95441	-0.077312	-0.29734
gene_9479	KAH8121039	LI328DRAFT_158429	Triasper1|158429	gene_14486	product_name=hypothetical protein	28.8056	1.76499	1.49648	1	1.0769	0.737623	0.374937	0.271247	0.76566	0.947765	0.396511	0.370603	1	0.709	0.974	0.216016(TRUE)	-10411	-15.3205	-0.179428	-0.49648
gene_9480	KAH8121040	LI328DRAFT_138116	Triasper1|138116	gene_14485	product_name=jgi|176678|Triasp1 expressed protein	936.386	0	4.14531	1	122.037	0	2.38407	0.666396	215.338	0	5.68874	1.82511	1	0	0.995	0.246847(TRUE)	-29079.9	#DIV/0!	#DIV/0!	-3.14531
gene_9481	KAH8121041	LI328DRAFT_138117	Triasper1|138117	gene_14484	product_name=expressed protein	1	0	0	0	0.607675	0	0	0	0.371862	0	0	0	1	0.5	0.5	0.245646(TRUE)	-21298.8	#DIV/0!	#DIV/0!	#DIV/0!
gene_9482	KAH8121042	LI328DRAFT_138118	Triasper1|138118	gene_14483	product_name=hypothetical protein	20727.5	0	1	0	815.649	0	0.909909	0	522.54	0	5.66289	0	1	0	1	0.17968(TRUE)	-619217	#DIV/0!	#DIV/0!	#DIV/0!
gene_9483	KAH8121043	LI328DRAFT_172382	Triasper1|172382	gene_14482	product_name=jgi|404370|Triasp1 Metalloproteases	1	0	0	0	0.978974	0	0	0	26.9365	0	0	0	1	0.5	0.5	0.25015(TRUE)	-636.176	#DIV/0!	#DIV/0!	#DIV/0!
gene_9484	KAH8121044	LI328DRAFT_172384	Triasper1|172384		product_name=jgi|511674|Triasp1 NAD(P)-binding protein	1	0	0	0	0.985273	0	0	0	5966.79	0	0	0	1	0.5	0.5	0.243243(TRUE)	-36.3831	#DIV/0!	#DIV/0!	#DIV/0!
gene_9485	KAH8121045	LI328DRAFT_172385	Triasper1|172385	gene_5421	product_name=jgi|443532|Triasp1 subtilisin-like protein	1	0	0	0	0.973239	0	0	0	42.2209	0	0	0	1	0.5	0.5	0.252352(TRUE)	-536.528	#DIV/0!	#DIV/0!	#DIV/0!
gene_9486	KAH8121046	LI328DRAFT_172386	Triasper1|172386	gene_14489	product_name=jgi|351979|TriharT22_1 pepsinogen c	4.9373	0	1	2.76769	4.5283	0	0.920893	2.54278	93.4438	0	6.43639	17.8997	1	0	0.001	0.306006(TRUE)	-1376.91	#DIV/0!	#DIV/0!	1.76769
gene_9487	KAH8121047	LI328DRAFT_158436	Triasper1|158436		product_name=jgi|441763|Triasp1 putative intracellular protease/amidase	0	0	0	0	0	0	0	0	0	0	0	0	0.5	0.5	0.5	0(FALSE)	0	#DIV/0!	#DIV/0!	#DIV/0!
gene_9488	KAH8121048	LI328DRAFT_172387	Triasper1|172387		product_name=hypothetical protein	78.9212	0	0	1	31.0529	0	0	0.560179	47.2665	0	0	1.07212	1	0.5	0	0.177978(TRUE)	-13772.7	#DIV/0!	#DIV/0!	#DIV/0!
gene_9489	KAH8121049	LI328DRAFT_172389	Triasper1|172389	gene_14326	product_name=jgi|423477|Triasp1 Glyoxalase/Bleomycin resistance protein/Dihydroxybiphenyl dioxygenase	1	0	0	0	0.987964	0	0	0	61.624	0	0	0	1	0.5	0.5	0.251852(TRUE)	-347.461	#DIV/0!	#DIV/0!	#DIV/0!
gene_9490	KAH8121050	LI328DRAFT_172391	Triasper1|172391	gene_14325	product_name=FAD binding domain-domain containing protein	1	0	0	0	0.971657	0	0	0	78.7246	0	0	0	1	0.5	0.5	0.256957(TRUE)	-420.9	#DIV/0!	#DIV/0!	#DIV/0!
gene_9491	KAH8121051	LI328DRAFT_158441	Triasper1|158441	gene_14324	product_name=hypothetical protein	16.0228	0	1	2.74523	14.5936	0	0.902066	2.52805	156.914	0	13.9993	27.9696	1	0	0.057	0.178378(TRUE)	-1299.88	#DIV/0!	#DIV/0!	1.74523
gene_9492	KAH8121052	LI328DRAFT_172395	Triasper1|172395	gene_14323	product_name=jgi|650125|Neora1 fungal-specific transcription factor domain-domain-containing protein	551.084	0	0	1	174.316	0	0	0.955051	223.399	0	0	4.1819	1	0.5	0	0.185085(TRUE)	-11061.4	#DIV/0!	#DIV/0!	#DIV/0!
gene_9640	KAH8121053	LI328DRAFT_158371	Triasper1|158371	gene_2308	product_name=jgi|419367|Triatrov1 P-loop containing nucleoside triphosphate hydrolase protein	1	5.16239	4.31742	3.57279	0.0760924	0.171074	0.132917	0.118556	0.0761316	0.190365	0.12158	0.124998	0	1	1	0.167367(TRUE)	-96827.7	4.16239	-0.195712	-0.208417
gene_9641	KAH8121054	LI328DRAFT_158372	Triasper1|158372	gene_2307	product_name=hypothetical protein	1.47458	1.90472	1.20597	1	0.0603884	0.0778644	0.0463348	0.0426773	0.0627167	0.0843063	0.0479254	0.0443146	0	1	1	0.249149(TRUE)	-77884.4	0.291703	-0.579409	-0.20597
gene_9642	KAH8121055	LI328DRAFT_137998	Triasper1|137998	gene_2306	product_name=jgi|459236|Triatr1 chromatin modification-related protein EAF7-domain-containing protein	1	1.26854	1.3975	1.33666	0.0575465	0.0827646	0.0582926	0.057571	0.0600778	0.0845138	0.0596019	0.0574453	0	0.015	0.932	0.221021(TRUE)	-58679.1	0.26854	0.10166	-0.0455164
gene_9643	KAH8121056	LI328DRAFT_137999	Triasper1|137999	gene_2305	product_name=Spc98 family-domain-containing protein	1.55094	1.22522	1	1.0035	0.0454763	0.0517982	0.0334893	0.0336315	0.0465224	0.0556918	0.035199	0.032555	1	1	0.44	0.162963(TRUE)	-114454	-0.265846	-0.22522	0.0035
gene_9644	KAH8121057	LI328DRAFT_121224	Triasper1|121224	gene_2304	product_name=DASH complex subunit Ask1-domain containing protein	1.56664	1.17257	1.077	1	0.0937094	0.120252	0.0704087	0.067518	0.0974769	0.117466	0.0734149	0.0728317	1	0.881	0.916	0.265766(TRUE)	-30952.7	-0.336074	-0.0887372	-0.077
gene_9645	KAH8121058	LI328DRAFT_138002	Triasper1|138002	gene_2303	product_name=hypothetical protein	7.52702	1.52282	1.33298	1	0.277224	0.251848	0.122602	0.112066	0.252673	0.267201	0.141994	0.123147	1	0.862	1	0.333834(TRUE)	-25445.8	-3.94282	-0.142418	-0.33298
gene_9646	KAH8121059	LI328DRAFT_138005	Triasper1|138005	gene_2301	product_name=hypothetical protein	280.737	1.88098	1.40905	1	1.06835	0.701774	0.283567	0.226521	0.752138	0.921889	0.330034	0.267088	1	0.841	0.981	0.333934(TRUE)	-115201	-148.25	-0.334928	-0.40905
gene_9647	KAH8121060	LI328DRAFT_121270	Triasper1|121270	gene_2300	product_name=Protein of unknown function (DUF663)-domain containing protein	1	2.34828	1.67576	1.23314	0.0214731	0.0313536	0.0237429	0.019858	0.0223855	0.0318739	0.0239576	0.0189095	0	1	1	0.267267(TRUE)	-425025	1.34828	-0.401322	-0.358937
gene_9648	KAH8121061	LI328DRAFT_121294	Triasper1|121294	gene_2296	product_name=Reticulon-domain containing protein	8.11409	1	1.04442	1.79654	0.0705064	0.0665106	0.0343658	0.044196	0.0756257	0.0717751	0.0356732	0.0434394	1	0.15	0	0.294895(TRUE)	-285294	-7.11409	0.04442	0.720132
gene_9649	KAH8121062	LI328DRAFT_172324	Triasper1|172324	gene_2295	product_name=jgi|5161|Triaru1 rab-GTPase-TBC domain-domain-containing protein	1	1.51229	1.07479	1.27649	0.043218	0.0639479	0.0394996	0.047155	0.042817	0.0621869	0.0384978	0.0416545	0	1	0	0.184284(TRUE)	-87654.2	0.51229	-0.407056	0.187665
gene_9650	KAH8121063	LI328DRAFT_138020	Triasper1|138020	gene_2292	product_name=hypothetical protein	81.7592	1	1.30411	2.33192	0.610003	0.446716	0.227724	0.301565	0.647667	0.554691	0.26013	0.340675	1	0.166	0	0.337137(TRUE)	-54611.9	-80.7592	0.30411	0.788131
gene_9651	KAH8121064	LI328DRAFT_149553	Triasper1|149553	gene_2290	product_name=hypothetical protein	7.66507	1.22008	1	1.60893	0.12091	0.101408	0.0519752	0.0619638	0.105626	0.109324	0.0507384	0.0642356	1	1	0	0.214815(TRUE)	-128053	-5.28243	-0.22008	0.60893
gene_9652	KAH8121065	LI328DRAFT_158383	Triasper1|158383	gene_2289	product_name=jgi|372482|Triasp1 expressed protein	1	3.35874	2.3912	2.23516	0.17365	0.322072	0.211303	0.218163	0.190326	0.32606	0.232969	0.22956	0	1	0.82	0.416316(TRUE)	-12680	2.35874	-0.404625	-0.0698116
gene_9653	KAH8121066	LI328DRAFT_149555	Triasper1|149555	gene_2288	product_name=hypothetical protein	1	1.67313	2.23958	2.16836	0.0114383	0.0203409	0.0149413	0.0157041	0.0141222	0.0219262	0.017146	0.0145932	0	0	1	0.250751(TRUE)	-1460700	0.67313	0.338557	-0.0328451
gene_9654	KAH8121067	LI328DRAFT_121460	Triasper1|121460	gene_2287	product_name=expressed protein	5.86691	1.2955	1	1.16965	0.0908354	0.0799676	0.042614	0.0412746	0.0856424	0.0854035	0.0412516	0.042776	1	1	0	0.178979(TRUE)	-148833	-3.52868	-0.2955	0.16965
gene_9655	KAH8121068	LI328DRAFT_121487	Triasper1|121487	gene_2286	product_name=hypothetical protein	116.81	1	1.25959	1.19038	0.351072	0.253799	0.140816	0.127705	0.370534	0.345436	0.13106	0.138299	1	0.082	0.743	0.284384(TRUE)	-197951	-115.81	0.25959	-0.0581411
gene_9656	KAH8121069	LI328DRAFT_121498	Triasper1|121498	gene_2285	product_name=jgi|7380|Pocchl1 MUS38-like protein	4.21753	1.37511	1.01753	1	0.0865587	0.082155	0.0478612	0.0425153	0.0854168	0.0881149	0.0445249	0.0481585	1	1	0.678	0.176376(TRUE)	-103223	-2.06705	-0.35142	-0.01753
gene_9657	KAH8121070	LI328DRAFT_158388	Triasper1|158388	gene_2284	product_name=hypothetical protein	1990.19	0	0	1	237.088	0	0	0.920848	235.265	0	0	5.69931	1	0.5	0	0.167367(TRUE)	-58381	#DIV/0!	#DIV/0!	#DIV/0!
gene_9658	KAH8121071	LI328DRAFT_121513	Triasper1|121513	gene_2281	product_name=jgi|36906|Triasp1 CorA-domain-containing protein	1	1.83275	1.7646	1.52144	0.0372956	0.0587312	0.0439145	0.0393422	0.0387948	0.0613776	0.0437905	0.0378357	0	0.935	1	0.372172(TRUE)	-149294	0.83275	-0.0386207	-0.159822
gene_9659	KAH8121072	LI328DRAFT_158391	Triasper1|158391	gene_2280	product_name=hypothetical protein	5.06817	1.13117	1	1.08908	0.185706	0.167788	0.0857186	0.0897869	0.176279	0.173431	0.0945562	0.0991378	1	0.877	0.095	0.354955(TRUE)	-31424.8	-3.48047	-0.13117	0.08908
gene_9660	KAH8121073	LI328DRAFT_121538	Triasper1|121538	gene_2278	product_name=hypothetical protein	49.8755	2.42704	1.07555	1	0.171425	0.145275	0.0508855	0.0457843	0.148795	0.145411	0.0519487	0.0489573	1	1	0.983	0.238539(TRUE)	-499349	-19.5499	-1.25656	-0.07555
gene_9661	KAH8121074	LI328DRAFT_138050	Triasper1|138050	gene_2274	product_name=expressed protein	156.709	0	1	1.84196	81.7711	0	0.738932	1.28591	189.095	0	2.88687	4.66253	1	0	0.153	0.176577(TRUE)	-5742.5	#DIV/0!	#DIV/0!	0.84196
gene_9662	KAH8121075	LI328DRAFT_172328	Triasper1|172328	gene_2273	product_name=jgi|643706|Acrst1 ATP-dependent RNA helicase	1.27697	1	1.00283	1.10695	0.0130684	0.0153144	0.0105572	0.0104786	0.0120853	0.0159931	0.0115287	0.0101322	1	0.377	0	0.190891(TRUE)	-960832	-0.27697	0.00283	0.103826
gene_9663	KAH8121076	LI328DRAFT_121642	Triasper1|121642	gene_2272	product_name=jgi|247964|Triasp1 Rpr2-domain-containing protein	1	1.309	1.15089	1.07037	0.0506895	0.0660943	0.0496877	0.0428393	0.0508263	0.0699116	0.0479093	0.0433374	0	1	0.992	0.216517(TRUE)	-70122.4	0.309	-0.137381	-0.0752263
gene_9664	KAH8121077	LI328DRAFT_121632	Triasper1|121632	gene_2271	product_name=jgi|508612|TriharT22_1 DASH complex subunit Hsk3 like-domain-containing protein	1.25621	1	1.09839	1.12807	0.0666844	0.0879721	0.0591873	0.0589112	0.0729077	0.084735	0.0558813	0.0621796	1	0.073	0.259	0.262162(TRUE)	-43712.9	-0.25621	0.09839	0.0270214
gene_9665	KAH8121078	LI328DRAFT_121675	Triasper1|121675	gene_2269	product_name=jgi|24771|Triatr1 ketopantoate reductase PanE/ApbA-domain-containing protein	14.5181	2.99564	1.15661	1	0.230979	0.19634	0.0741337	0.0574443	0.198507	0.240769	0.0706877	0.0689896	1	1	1	0.198098(TRUE)	-116136	-3.84641	-1.59002	-0.15661
gene_9666	KAH8121079	LI328DRAFT_172332	Triasper1|172332		product_name=jgi|449183|Triasp1 expressed protein	51.9799	4.47733	1.11118	1	7.79431	3.61871	0.979496	0.856502	4.45284	8.02633	2.31056	2.02291	1	0.902	0.535	0.455856(TRUE)	-915.806	-10.6096	-3.02935	-0.11118
gene_9667	KAH8121080	LI328DRAFT_121681	Triasper1|121681		product_name=expressed protein	5.06205	1.10806	0	1	4.70274	1.04878	0	0.942957	176.711	153.3	0	23.4036	0.92	1	0	0.394394(TRUE)	-838.128	-3.56839	#DIV/0!	#DIV/0!
gene_9668	KAH8121081	LI328DRAFT_158398	Triasper1|158398		product_name=hypothetical protein	10.2224	0	1	0	9.82992	0	0.984448	0	6599.87	0	1016.32	0	1	0	1	0.443243(TRUE)	-249.185	#DIV/0!	#DIV/0!	#DIV/0!
gene_9669	KAH8121082	LI328DRAFT_138077	Triasper1|138077	gene_2267	product_name=hypothetical protein	4.20904	1.58366	1.19583	1	0.238887	0.243905	0.12253	0.107122	0.251702	0.245575	0.127741	0.115803	1	0.994	0.98	0.304605(TRUE)	-19049.3	-1.65779	-0.324319	-0.19583
gene_9670	KAH8121083	LI328DRAFT_138081	Triasper1|138081	gene_2264	product_name=jgi|74735|Triatrov1 OPT oligopeptide transporter protein-domain-containing protein	9.09461	1.90628	1.03285	1	0.11053	0.10623	0.0424258	0.0402304	0.108385	0.109342	0.0452312	0.0433837	1	1	0.852	0.392092(TRUE)	-180202	-3.77087	-0.84565	-0.03285
gene_9671	KAH8121084	LI328DRAFT_121763	Triasper1|121763	gene_2263	product_name=jgi|248054|Trihar1 ribosomal protein L37e	1	10.0579	12.9686	11.7957	0.0135195	0.0494276	0.0408422	0.0430069	0.0124022	0.047057	0.0334971	0.0357795	0	0	1	0.211612(TRUE)	-5284080	9.0579	0.289394	-0.0994345
gene_9672	KAH8121085	LI328DRAFT_121759	Triasper1|121759	gene_2262	product_name=jgi|29013|Triasp1 expressed protein	1	3.49423	4.62019	4.41305	0.0165982	0.0369817	0.0297276	0.026568	0.0155162	0.0347901	0.0282694	0.0285571	0	0	1	0.413313(TRUE)	-1611440	2.49423	0.322234	-0.0469381
gene_9673	KAH8121086	LI328DRAFT_121754	Triasper1|121754	gene_2261	product_name=hypothetical protein	1	3.71882	3.83696	3.50067	0.083736	0.177406	0.137669	0.137492	0.0946976	0.188013	0.14139	0.132172	0	0.247	0.998	0.412312(TRUE)	-63524.3	2.71882	0.0317681	-0.0960645
gene_9674	KAH8121087	LI328DRAFT_138087	Triasper1|138087	gene_2260	product_name=jgi|274845|Triasp1 MFS general substrate transporter	161.63	1.14969	1	2.0442	0.595535	0.415982	0.194317	0.265443	0.441791	0.525379	0.205268	0.279976	1	0.717	0	0.323423(TRUE)	-107915	-139.586	-0.14969	1.0442
gene_9568	KAH8121088	LI328DRAFT_120894	Triasper1|120894	gene_8043	product_name=jgi|82978|Triasp1 putative G-protein coupled receptor protein	127.216	1	1.0138	1.26865	0.624373	0.388719	0.178423	0.206964	0.447914	0.531535	0.218281	0.255985	1	0.508	0.051	0.283183(TRUE)	-84142.8	-126.216	0.0138	0.251381
gene_9569	KAH8121089	LI328DRAFT_172285	Triasper1|172285	gene_8041	product_name=hypothetical protein	314.076	3.30936	1	2.55183	2.91998	2.12625	0.525698	0.931231	2.42482	2.92662	0.771271	1.16042	1	0.976	0.006	0.255656(TRUE)	-23396.4	-93.9054	-2.30936	1.55183
gene_9570	KAH8121090	LI328DRAFT_172289	Triasper1|172289	gene_8040	product_name=jgi|380218|Triatrov1 alkaline-phosphatase-like%2C core domain-containing protein	15.6759	1.7767	1	1.60642	0.755302	0.671552	0.242023	0.339273	0.710973	0.69709	0.288156	0.353007	1	0.981	0.004	0.183784(TRUE)	-9977.65	-7.82304	-0.7767	0.60642
gene_9571	KAH8121091	LI328DRAFT_172292	Triasper1|172292	gene_8039	product_name=jgi|451800|Triatro1 general substrate transporter	24.0542	1	1.06413	1.21981	1.08713	0.553496	0.29557	0.339358	0.658628	0.965821	0.363637	0.391399	1	0.432	0.268	0.251051(TRUE)	-8849.52	-23.0542	0.06413	0.146298
gene_9572	KAH8121092	LI328DRAFT_158342	Triasper1|158342	gene_8038	product_name=jgi|371813|Triasp1 eliciting plant response-like protein	0	0	0	0	0	0	0	0	0	0	0	0	0.5	0.5	0.5	0(FALSE)	0	#DIV/0!	#DIV/0!	#DIV/0!
gene_9573	KAH8121093	LI328DRAFT_149509	Triasper1|149509	gene_8037	product_name=jgi|508747|Triatro1 peptidase S8/S53 domain-containing protein	1	0	0	0	0.95656	0	0	0	423.174	0	0	0	1	0.5	0.5	0.164865(TRUE)	-150.187	#DIV/0!	#DIV/0!	#DIV/0!
gene_9574	KAH8121094	LI328DRAFT_137939	Triasper1|137939	gene_8036	product_name=jgi|473696|Triatr1 SUR7/PalI family-domain-containing protein	1	1.47266	1.63473	4.0064	0.222792	0.391161	0.268377	0.354498	0.264626	0.415923	0.238198	0.391048	0.047	0.273	0	0.213113(TRUE)	-7616.85	0.47266	0.110053	1.4508
gene_9575	KAH8121095	LI328DRAFT_120928	Triasper1|120928	gene_8035	product_name=hypothetical protein	3.28032	0	1	6.41341	2.17369	0	0.65504	4.10156	4.42834	0	1.19227	6.87756	1	0	0	0.227928(TRUE)	-6088.99	#DIV/0!	#DIV/0!	5.41341
gene_9576	KAH8121096	LI328DRAFT_158346	Triasper1|158346	gene_8033	product_name=jgi|270617|Triatr1 general substrate transporter	99.5211	1	1.66765	1.28249	1.34223	0.791263	0.611203	0.498989	1.34627	1.35634	0.763643	0.696175	1	0.203	0.788	0.28989(TRUE)	-13123.7	-98.5211	0.66765	-0.300322
gene_9577	KAH8121097	LI328DRAFT_120949	Triasper1|120949	gene_8032	product_name=hypothetical protein	4.29992	1.00584	1	1.04438	0.103302	0.105756	0.0626643	0.0618326	0.116226	0.117462	0.0554102	0.0586194	1	0.552	0.133	0.22993(TRUE)	-62589	-3.27495	-0.00584	0.04438
gene_9578	KAH8121098	LI328DRAFT_158348	Triasper1|158348	gene_8031	product_name=jgi|596488|TriharT22_1 putative translation releasing factor RF-1	1.8249	1.17998	1.10898	1	0.038785	0.0471819	0.03101	0.0274929	0.0442008	0.0479061	0.0298853	0.0294595	1	0.981	1	0.347848(TRUE)	-165215	-0.546552	-0.0640228	-0.10898
gene_9579	KAH8121099	LI328DRAFT_137948	Triasper1|137948	gene_8030	product_name=hypothetical protein	3.25321	1.04436	1	1.02098	0.0544716	0.059051	0.0303699	0.0319214	0.0571134	0.0572405	0.0316318	0.029839	1	0.858	0.19	0.283283(TRUE)	-174649	-2.11503	-0.04436	0.02098
gene_9580	KAH8121100	LI328DRAFT_121008	Triasper1|121008	gene_8029	product_name=jgi|171631|TriharM10_1 general substrate transporter	1.88162	1	1.0619	1.26377	0.0524258	0.057921	0.0341044	0.0398086	0.051145	0.0599004	0.0380724	0.0445046	1	0.077	0	0.180581(TRUE)	-111223	-0.88162	0.0619	0.190103
gene_9581	KAH8121101	LI328DRAFT_120986	Triasper1|120986	gene_8028	product_name=jgi|636827|Corma2 putative 40S ribosomal protein S24	1	8.65784	10.1828	9.69569	0.0105403	0.0326658	0.023177	0.0238806	0.0108045	0.0307819	0.0285392	0.0250372	0	0	1	0.295996(TRUE)	-6301830	7.65784	0.176136	-0.0502398
gene_9582	KAH8121102	LI328DRAFT_137954	Triasper1|137954	gene_8027	product_name=Putative methyltransferase-domain containing protein	1	2.13462	2.27575	2.37888	0.05719	0.094738	0.076121	0.0779929	0.0613751	0.10719	0.0766087	0.0731688	0	0.043	0.051	0.215916(TRUE)	-87237.8	1.13462	0.0661148	0.0453169
gene_9583	KAH8121103	LI328DRAFT_121030	Triasper1|121030	gene_8025	product_name=hypothetical protein	4.07724	1	1.01734	2.50631	0.218069	0.201942	0.108864	0.176688	0.209899	0.210308	0.121925	0.166308	1	0.42	0	0.305906(TRUE)	-23141.7	-3.07724	0.01734	1.46359
gene_9584	KAH8121104	LI328DRAFT_149521	Triasper1|149521	gene_8024	product_name=jgi|391111|Triasp1 cyclophilin-like protein	3.24218	1.20388	1.07799	1	0.0883543	0.0828219	0.0507382	0.0446294	0.0686656	0.0873323	0.0491675	0.0480387	1	0.992	0.984	0.236336(TRUE)	-87247.7	-1.69311	-0.116782	-0.07799
gene_9585	KAH8121105	LI328DRAFT_158356	Triasper1|158356	gene_8023	product_name=jgi|473671|Triatr1 phosphatidyltransferase	11.3848	1.50603	1	1.78563	0.433772	0.362811	0.149285	0.204965	0.416377	0.405047	0.168977	0.21412	1	0.993	0	0.346747(TRUE)	-19197.1	-6.55948	-0.50603	0.78563
gene_9586	KAH8121106	LI328DRAFT_149523	Triasper1|149523	gene_8022	product_name=hypothetical protein	0	0	0	0	0	0	0	0	0	0	0	0	0.5	0.5	0.5	0(FALSE)	0	#DIV/0!	#DIV/0!	#DIV/0!
gene_9587	KAH8121107	LI328DRAFT_137960	Triasper1|137960	gene_12560	product_name=jgi|438202|Triatrov1 cytochrome c oxidase assembly protein PET191-domain-containing protein	1	1.17886	1.05083	1.07478	0.0354003	0.0538692	0.0328908	0.0311478	0.0373582	0.0536181	0.0331862	0.0302216	0	0.999	0.171	0.176076(TRUE)	-113274	0.17886	-0.121837	0.0227915
gene_9588	KAH8121108	LI328DRAFT_137963	Triasper1|137963	gene_12561	product_name=jgi|84204|Triatrov1 Alpha/Beta hydrolase protein	102.515	1.46941	1	3.99304	0.716803	0.499776	0.180363	0.385081	0.62082	0.613935	0.212876	0.383296	1	0.955	0	0.316917(TRUE)	-82273.8	-68.7661	-0.46941	2.99304
gene_9589	KAH8121109	LI328DRAFT_137966	Triasper1|137966	gene_12563	product_name=hypothetical protein	2.9644	2.36513	1.23203	1	0.0713122	0.0859067	0.0440056	0.0405938	0.0754825	0.0819443	0.0470399	0.0421847	1	1	1	0.338338(TRUE)	-118427	-0.253377	-0.919702	-0.23203
gene_9590	KAH8121110	LI328DRAFT_172298	Triasper1|172298		product_name=jgi|82840|TriviGv29_8_2 putative myosin type II heavy chain	1	2.84746	1.17827	1.22181	0.0566343	0.0938519	0.0536382	0.0535842	0.0596808	0.0841163	0.0540296	0.0571631	0	1	0.147	0.428829(TRUE)	-61611.3	1.84746	-1.41664	0.0369525
gene_9591	KAH8121111	LI328DRAFT_172300	Triasper1|172300	gene_12564	product_name=hypothetical protein	0	0	0	0	0	0	0	0	0	0	0	0	0.5	0.5	0.5	0(FALSE)	0	#DIV/0!	#DIV/0!	#DIV/0!
gene_9592	KAH8121112	LI328DRAFT_121098	Triasper1|121098	gene_12565	product_name=jgi|77024|Triatr1 glycosyltransferase family 69 protein	1.84958	1.28791	1.0678	1	0.0578955	0.0635771	0.0429399	0.037821	0.0503358	0.0777809	0.0392842	0.0385451	1	1	0.991	0.178378(TRUE)	-94023.4	-0.43611	-0.206134	-0.0678
gene_9593	KAH8121113	LI328DRAFT_121102	Triasper1|121102	gene_12566	product_name=hypothetical protein	157.791	2.16981	1.64911	1	0.472144	0.478716	0.184155	0.140031	0.523034	0.453545	0.197909	0.144215	1	0.982	1	0.252452(TRUE)	-193368	-71.7211	-0.315746	-0.64911
gene_9594	KAH8121114	LI328DRAFT_121117	Triasper1|121117	gene_12567	product_name=jgi|212591|Triasp1 expressed protein	6.37611	1	1.14864	1.40756	0.536041	0.428675	0.237036	0.274043	0.507771	0.538906	0.282372	0.287357	1	0.304	0.127	0.229029(TRUE)	-5990.44	-5.37611	0.14864	0.225414
gene_9595	KAH8121115	LI328DRAFT_121120	Triasper1|121120	gene_12568	product_name=jgi|212596|Triasp1 cysteine proteinase	4.0196	1	1.04092	1.24406	0.113376	0.106777	0.0521062	0.0603156	0.107216	0.101026	0.0559174	0.0648042	1	0.267	0	0.261862(TRUE)	-73604.3	-3.0196	0.04092	0.195154
gene_9596	KAH8121116	LI328DRAFT_121128	Triasper1|121128	gene_12569	product_name=hypothetical protein	1.3411	1	1.16629	1.01465	0.0670696	0.0814651	0.0547446	0.0507713	0.0707745	0.0856922	0.0605028	0.0546035	1	0.002	1	0.246446(TRUE)	-50160.7	-0.3411	0.16629	-0.149451
gene_9597	KAH8121117	LI328DRAFT_172301	Triasper1|172301	gene_12570	product_name=hypothetical protein	3.15898	2.62954	1.23838	1	0.105952	0.120581	0.0542929	0.0514224	0.093618	0.114533	0.0573883	0.0534633	1	1	1	0.183483(TRUE)	-78317.3	-0.201343	-1.12337	-0.23838
gene_9598	KAH8121118	LI328DRAFT_149535	Triasper1|149535	gene_12571	product_name=hypothetical protein	79.0373	0	1	5.95557	68.3624	0	0.932919	5.38563	366.379	0	10.9684	34.1938	1	0	0.005	0.166667(TRUE)	-1900.8	#DIV/0!	#DIV/0!	4.95557
gene_9599	KAH8121119	LI328DRAFT_172306	Triasper1|172306	gene_12572	product_name=hypothetical protein	36.4801	4.66068	2.2028	1	5.08723	2.9473	1.29715	0.694644	3.52184	5.00838	1.71905	1.3244	1	0.895	0.914	0.382683(TRUE)	-1559.36	-6.82721	-1.1158	-1.2028
gene_9600	KAH8121120	LI328DRAFT_121164	Triasper1|121164	gene_12573	product_name=jgi|77356|Triatr1 Butirosin biosynthesis%2C BtrG-like protein	124.067	14.4855	1	20.745	9.95312	8.09895	0.758977	5.34154	9.0363	9.77957	1.61491	5.5346	1	1	0	0.195295(TRUE)	-4163.56	-7.56491	-13.4855	19.745
gene_9601	KAH8121121	LI328DRAFT_158368	Triasper1|158368	gene_12575	product_name=jgi|77341|Triatr1 putative amidoligase enzyme-domain-containing protein	34.0829	0	1	4.96641	22.2157	0	0.657443	3.17334	36.3691	0	1.32103	4.67393	1	0	0	0.207407(TRUE)	-7238.75	#DIV/0!	#DIV/0!	3.96641
gene_9602	KAH8121122	LI328DRAFT_137992	Triasper1|137992	gene_12576	product_name=jgi|469817|Triatro1 carbamoyl-phosphate synthase L chain%2C ATP binding domain-domain-containing protein	5.00948	1.08739	1	1.02345	0.0338163	0.0368661	0.0206449	0.020362	0.0404738	0.0378103	0.0207261	0.019161	1	1	0.091	0.234134(TRUE)	-447282	-3.60688	-0.08739	0.02345
gene_9603	KAH8121123	LI328DRAFT_137993	Triasper1|137993	gene_12577	product_name=hypothetical protein	2.40304	1.02784	1	1.24293	0.0421121	0.0512601	0.0300964	0.0293585	0.0533131	0.0459706	0.0313984	0.0354834	1	0.785	0	0.163964(TRUE)	-178212	-1.33795	-0.02784	0.24293
gene_9414	KAH8121124	LI328DRAFT_137853	Triasper1|137853		product_name=expressed protein	10.9223	1	1.22273	2.18351	1.02217	0.687771	0.428525	0.619925	1.00197	0.989038	0.581804	0.718483	1	0.331	0.012	0.337838(TRUE)	-2933.51	-9.9223	0.22273	0.785766
gene_9415	KAH8121125	LI328DRAFT_120459	Triasper1|120459	gene_2144	product_name=hypothetical protein	102.101	1.36342	1	2.9972	1.74891	0.856723	0.400255	0.696664	1.04942	1.52498	0.566343	0.818973	1	0.708	0	0.237037(TRUE)	-15739.3	-73.8859	-0.36342	1.9972
gene_9416	KAH8121126	LI328DRAFT_158301	Triasper1|158301	gene_2145	product_name=Uncharacterised protein family	0	0	0	0	0	0	0	0	0	0	0	0	0.5	0.5	0.5	0(FALSE)	0	#DIV/0!	#DIV/0!	#DIV/0!
gene_9417	KAH8121127	LI328DRAFT_137865	Triasper1|137865	gene_2149	product_name=jgi|379871|Pursp1 translation initiation factor SUI1	1	1.16467	1.09405	1.08838	0.00773408	0.0121192	0.00707218	0.00710236	0.00924069	0.0108571	0.00830038	0.00781543	0	1	0.864	0.441542(TRUE)	-1625910	0.16467	-0.0645492	-0.00520958
gene_9418	KAH8121128	LI328DRAFT_137870	Triasper1|137870	gene_2150	product_name=jgi|21954|Triatro1 N-glycosylation protein-domain-containing protein	3.46484	1.38552	1	1.22556	0.0830261	0.0904456	0.0451145	0.0460754	0.0813801	0.085368	0.0442049	0.0482816	1	1	0	0.38038(TRUE)	-98176.8	-1.50075	-0.38552	0.22556
gene_9419	KAH8121129	LI328DRAFT_120518	Triasper1|120518	gene_2151	product_name=hypothetical protein	1	2.41061	1.86669	1.67291	0.0384703	0.0649576	0.0432857	0.0435072	0.0374747	0.061096	0.0443969	0.0401806	0	1	1	0.367668(TRUE)	-167946	1.41061	-0.291382	-0.115834
gene_9420	KAH8121130	LI328DRAFT_172224	Triasper1|172224	gene_2166	product_name=hypothetical protein	42.793	0	1	0	38.9846	0	0.927418	0	208.799	0	7.20336	0	1	0	1	0.204404(TRUE)	-2480.03	#DIV/0!	#DIV/0!	#DIV/0!
gene_9421	KAH8121131	LI328DRAFT_120544	Triasper1|120544	gene_2165	product_name=hypothetical protein	1	4.28961	4.40606	3.88684	0.0344467	0.0846556	0.0584819	0.0590006	0.035831	0.0810583	0.0585882	0.0581896	0	0.029	1	0.467367(TRUE)	-391859	3.28961	0.027147	-0.133584
gene_9422	KAH8121132	LI328DRAFT_137879	Triasper1|137879	gene_2164	product_name=jgi|4381|Triaru1 complex I intermediate-associated protein 30-domain-containing protein	1	1.48986	1.48773	1.47814	0.024212	0.0359223	0.0247714	0.0247807	0.0249053	0.0373146	0.0243548	0.024007	0	0.532	0.694	0.240741(TRUE)	-320799	0.48986	-0.00143171	-0.00648788
gene_9423	KAH8121133	LI328DRAFT_137880	Triasper1|137880		product_name=hypothetical protein	240.816	1.52413	1.74603	1	2.06167	1.08574	0.716135	0.479055	1.78299	2.09654	0.861827	0.711747	1	0.401	0.925	0.28999(TRUE)	-22864.2	-157.002	0.145591	-0.74603
gene_9424	KAH8121134	LI328DRAFT_172227	Triasper1|172227		product_name=jgi|21866|Triatro1 MATa1 mating type protein	177.253	8.91236	1	4.27722	7.58042	4.97491	0.715666	1.68131	5.8364	7.337	1.34908	2.43298	1	1	0.001	0.244444(TRUE)	-6536.97	-18.8884	-7.91236	3.27722
gene_9425	KAH8121135	LI328DRAFT_137888	Triasper1|137888	gene_2160	product_name=jgi|475214|Triatro1 DNA lyase	3.79796	1.75185	1.17752	1	0.062437	0.0682204	0.0341814	0.0333753	0.0659264	0.0715348	0.0340242	0.0329817	1	1	1	0.471071(TRUE)	-183236	-1.16797	-0.487745	-0.17752
gene_9426	KAH8121136	LI328DRAFT_137893	Triasper1|137893	gene_2159	product_name=jgi|427019|Triatrov1 cytochrome c oxidase%2C subunit VIa	1	1.82464	2.27489	2.44097	0.0153898	0.0288675	0.0204654	0.0206401	0.0156473	0.0275657	0.0194349	0.0182863	0	0	0	0.176977(TRUE)	-952771	0.82464	0.246761	0.0730057
gene_9427	KAH8121137	LI328DRAFT_120614	Triasper1|120614	gene_2158	product_name=Anaphase-promoting complex subunit 5-domain containing protein	1	1.76102	1.38902	1.48303	0.0477485	0.0825397	0.0520687	0.0533814	0.055544	0.0767443	0.0543541	0.0525665	0	1	0.01	0.203403(TRUE)	-74908.4	0.76102	-0.267815	0.0676808
gene_9428	KAH8121138	LI328DRAFT_120610	Triasper1|120610	gene_2157	product_name=jgi|507387|Triasp1 ANTH-domain-containing protein	2.52952	1.22123	1	1.29263	0.041448	0.0366033	0.0225743	0.0263766	0.0356971	0.0457412	0.022449	0.0268608	1	1	0	0.307708(TRUE)	-301639	-1.07129	-0.22123	0.29263
gene_9429	KAH8121139	LI328DRAFT_137902	Triasper1|137902	gene_2156	product_name=jgi|21323|Triatr1 ribosomal protein L21e-domain-containing protein	1	8.21716	10.6326	10.4232	0.00898998	0.0354759	0.0220606	0.0228913	0.0099932	0.0309521	0.0282104	0.0261267	0	0	1	0.41011(TRUE)	-8104130	7.21716	0.293951	-0.0200898
gene_9430	KAH8121140	LI328DRAFT_149485	Triasper1|149485	gene_2155	product_name=hypothetical protein	1	10.3802	16.6623	15.6152	0.0125897	0.0510813	0.0427045	0.0435161	0.0162981	0.0571262	0.0400556	0.0350613	0	0	1	0.182783(TRUE)	-6737940	9.3802	0.6052	-0.0670565
gene_9431	KAH8121141	LI328DRAFT_120634	Triasper1|120634	gene_2154	product_name=Pre-mRNA splicing Prp18-interacting factor-domain containing protein	2.52905	1.4851	1.05692	1	0.0642216	0.0814012	0.0433248	0.0386491	0.0778995	0.080499	0.0430521	0.0437077	1	1	0.955	0.175075(TRUE)	-98134.9	-0.702949	-0.405121	-0.05692
gene_9432	KAH8121142	LI328DRAFT_120667	Triasper1|120667	gene_2153	product_name=hypothetical protein	12.2008	3.55474	1.65125	1	0.52034	0.421638	0.189208	0.138228	0.433027	0.5114	0.200967	0.153614	1	1	1	0.215516(TRUE)	-26011.2	-2.43226	-1.15276	-0.65125
gene_9433	KAH8121143	LI328DRAFT_137910	Triasper1|137910	gene_2152	product_name=hypothetical protein	10.9615	1.42475	1	1.2931	0.143804	0.119963	0.0526004	0.0606533	0.124657	0.131965	0.0519245	0.0636579	1	1	0	0.33964(TRUE)	-139180	-6.69363	-0.42475	0.2931
gene_9434	KAH8121144	LI328DRAFT_137911	Triasper1|137911	gene_2167	product_name=hypothetical protein	3.74819	1	1.16553	2.47057	0.0733513	0.0721243	0.0474091	0.0561712	0.0720215	0.0716759	0.0425116	0.0588613	1	0.002	0	0.395195(TRUE)	-154617	-2.74819	0.16553	1.1197
gene_9435	KAH8121145	LI328DRAFT_172231	Triasper1|172231	gene_2168	product_name=jgi|468428|Triasp1 expressed protein	0	0	0	0	0	0	0	0	0	0	0	0	0.5	0.5	0.5	0(FALSE)	0	#DIV/0!	#DIV/0!	#DIV/0!
gene_9437	KAH8121146	LI328DRAFT_149492	Triasper1|149492	gene_2172	product_name=jgi|446840|Triasp1 NAD(P)-binding protein	3.84406	1.62958	1.17855	1	0.717589	0.69544	0.367941	0.313093	0.649595	0.745029	0.473457	0.423605	0.999	0.805	0.732	0.357057(TRUE)	-2065.16	-1.35893	-0.382699	-0.17855
gene_9438	KAH8121147	LI328DRAFT_158323	Triasper1|158323	gene_2173	product_name=jgi|1841|Triham1 Alpha/Beta hydrolase protein	38.2259	2.94322	1.26404	1	2.15402	1.54607	0.527142	0.439652	1.85141	2.25598	0.654922	0.719321	1	0.97	0.741	0.273574(TRUE)	-5388.28	-11.9878	-1.32842	-0.26404
gene_9439	KAH8121148	LI328DRAFT_137913	Triasper1|137913		product_name=expressed protein	301.496	0	1	3.69972	224.035	0	0.948837	3.18858	829.517	0	12.4238	27.6188	1	0	0.093	0.167167(TRUE)	-2158.83	#DIV/0!	#DIV/0!	2.69972
gene_9440	KAH8121149	LI328DRAFT_172249	Triasper1|172249	gene_2174	product_name=hypothetical protein	11.472	1.71173	1	1.44751	0.477155	0.386225	0.165358	0.189179	0.411707	0.453138	0.194767	0.205766	1	0.998	0.002	0.438238(TRUE)	-17796.6	-5.70199	-0.71173	0.44751
gene_9441	KAH8121150	LI328DRAFT_137916	Triasper1|137916	gene_2176	product_name=hypothetical protein	15.5263	1.19837	1	1.12555	0.0561731	0.0549509	0.0234853	0.0236129	0.0664816	0.0560782	0.025897	0.0262008	1	1	0	0.28989(TRUE)	-656374	-11.9562	-0.19837	0.12555
gene_9442	KAH8121151	LI328DRAFT_172257	Triasper1|172257	gene_2177	product_name=hypothetical protein	37.6877	6.62965	1.88846	1	5.57787	4.38504	1.2815	0.763977	4.7254	5.74814	1.9318	1.70158	1	0.967	0.791	0.394094(TRUE)	-1154.97	-4.68472	-2.51061	-0.88846
gene_9444	KAH8121152	LI328DRAFT_172269	Triasper1|172269	gene_2179	product_name=hypothetical protein	55.2392	1.32761	1.19207	1	2.00108	0.89845	0.481228	0.437582	1.21466	1.76796	0.606273	0.554053	1	0.572	0.693	0.301502(TRUE)	-7738.08	-40.608	-0.113701	-0.19207
gene_9445	KAH8121153	LI328DRAFT_158329	Triasper1|158329		product_name=hypothetical protein	2.83649	0	1.41551	1	2.63985	0	1.30945	0.931457	95.9563	0	16.3116	14.4439	1	0	0.846	0.302603(TRUE)	-1090.83	#DIV/0!	#DIV/0!	-0.41551
gene_9446	KAH8121154	LI328DRAFT_149497	Triasper1|149497	gene_2182	product_name=hypothetical protein	41.0947	0	0	1	21.0552	0	0	0.531109	27.2468	0	0	0.827961	1	0.5	0	0.204605(TRUE)	-11949.7	#DIV/0!	#DIV/0!	#DIV/0!
gene_9447	KAH8121155	LI328DRAFT_172277	Triasper1|172277	gene_2183	product_name=jgi|445651|Triasp1 expressed protein	0	0	0	0	0	0	0	0	0	0	0	0	0.5	0.5	0.5	0(FALSE)	0	#DIV/0!	#DIV/0!	#DIV/0!
gene_9448	KAH8121156	LI328DRAFT_149499	Triasper1|149499	gene_2184	product_name=hypothetical protein	8.43013	1.3265	1	1.93855	0.483676	0.417496	0.175252	0.27448	0.450632	0.485263	0.217066	0.286712	1	0.886	0	0.166567(TRUE)	-10792.2	-5.35517	-0.3265	0.93855
gene_9449	KAH8121157	LI328DRAFT_120822	Triasper1|120822	gene_2185	product_name=jgi|8085|Triaru1 PH-domain-containing protein	1.25449	1.68032	1	1.04386	0.0205747	0.0251004	0.0151563	0.0167386	0.0184274	0.0246255	0.0154793	0.0157622	0	1	0	0.321121(TRUE)	-450969	0.339445	-0.68032	0.04386
gene_9450	KAH8121158	LI328DRAFT_137928	Triasper1|137928	gene_2187	product_name=jgi|458934|Triatr1 hydrophobin	17530	0	1	13.8813	273.009	0	0.612051	7.59592	182.378	0	2.44539	21.7992	1	0	0	0.18989(TRUE)	-391366	#DIV/0!	#DIV/0!	12.8813
gene_9451	KAH8121159	LI328DRAFT_137929	Triasper1|137929	gene_2188	product_name=hypothetical protein	4.68707	1.24316	1.19243	1	0.0943807	0.0987507	0.0502519	0.0495676	0.110054	0.102089	0.0535941	0.0553362	1	0.788	1	0.171772(TRUE)	-96383	-2.77029	-0.0425434	-0.19243
gene_9452	KAH8121160	LI328DRAFT_137930	Triasper1|137930	gene_2189	product_name=jgi|61489|Triasp1 expressed protein	20.2833	1	1.08925	1.96601	0.173823	0.134516	0.0712811	0.101438	0.18257	0.164986	0.0725036	0.0892127	1	0.179	0	0.211411(TRUE)	-139969	-19.2833	0.08925	0.804921
gene_9453	KAH8121161	LI328DRAFT_172283	Triasper1|172283	gene_2190	product_name=jgi|449976|Triasp1 expressed protein	34.6343	1	0	0	33.3845	0.966008	0	0	143.313	35.9505	0	0	1	1	0.5	0.21031(TRUE)	-1862.88	-33.6343	#DIV/0!	#DIV/0!
gene_9848	KAH8121162	LI328DRAFT_149435	Triasper1|149435	gene_14213	product_name=hypothetical protein	1	0	0	0	0.993775	0	0	0	3137.85	0	0	0	1	0.5	0.5	0.248048(TRUE)	-53.3583	#DIV/0!	#DIV/0!	#DIV/0!
gene_9849	KAH8121163	LI328DRAFT_158271	Triasper1|158271		product_name=jgi|93654|Triasp1 expressed protein	1	0	0	0	0.977164	0	0	0	114.04	0	0	0	1	0.5	0.5	0.154454(TRUE)	-332.644	#DIV/0!	#DIV/0!	#DIV/0!
gene_9850	KAH8121164	LI328DRAFT_158272	Triasper1|158272		product_name=jgi|400066|Triasp1 expressed protein	1	0	0	0	0.987704	0	0	0	1579.16	0	0	0	1	0.5	0.5	0.246847(TRUE)	-86.3764	#DIV/0!	#DIV/0!	#DIV/0!
gene_9851	KAH8121165	LI328DRAFT_149438	Triasper1|149438		product_name=jgi|441218|Triasp1 beta-lactamase/transpeptidase-like protein	104.786	1	1.09381	1.56046	1.94989	0.752022	0.485389	0.552618	1.28103	1.80779	0.692088	0.71224	1	0.434	0.143	0.309409(TRUE)	-12955.3	-103.786	0.09381	0.426628
gene_9852	KAH8121166	LI328DRAFT_120296	Triasper1|120296	gene_14522	product_name=jgi|372319|Triasp1 expressed protein	1.25	1.30188	1	1.17387	0.137317	0.185555	0.112132	0.111215	0.146292	0.184283	0.111162	0.123113	0.375	0.984	0.021	0.435936(TRUE)	-12481.1	0.041504	-0.30188	0.17387
gene_9853	KAH8121167	LI328DRAFT_172155	Triasper1|172155	gene_14521	product_name=jgi|494763|Triasp1 RTA1-domain-containing protein	0	0	0	0	0	0	0	0	0	0	0	0	0.5	0.5	0.5	0(FALSE)	0	#DIV/0!	#DIV/0!	#DIV/0!
gene_9854	KAH8121168	LI328DRAFT_149441	Triasper1|149441	gene_14520	product_name=jgi|400074|Triasp1 RTA1 like protein	0	0	0	0	0	0	0	0	0	0	0	0	0.5	0.5	0.5	0(FALSE)	0	#DIV/0!	#DIV/0!	#DIV/0!
gene_9855	KAH8121169	LI328DRAFT_172160	Triasper1|172160		product_name=hypothetical protein	1	2.34482	7.36584	4.2071	0.316224	0.726825	0.678883	0.535944	0.401189	0.796468	0.693933	0.638437	0.002	0	1	0.20971(TRUE)	-7164.1	1.34482	2.14132	-0.750812
gene_9856	KAH8121170	LI328DRAFT_158278	Triasper1|158278	gene_14519	product_name=hypothetical protein	10.9366	1.10717	1	1.41272	0.76544	0.56583	0.283291	0.342199	0.697226	0.716953	0.344854	0.433075	1	0.6	0.055	0.268068(TRUE)	-5069.5	-8.87798	-0.10717	0.41272
gene_9857	KAH8121171	LI328DRAFT_137835	Triasper1|137835	gene_14517	product_name=jgi|441222|Triasp1 C6 zinc finger domain protein	5.37783	1	1.0575	1.17217	0.168884	0.155876	0.0846209	0.0907987	0.167822	0.162873	0.0908902	0.0892649	1	0.289	0.045	0.248448(TRUE)	-38120.9	-4.37783	0.0575	0.108435
gene_9858	KAH8121172	LI328DRAFT_149446	Triasper1|149446	gene_14516	product_name=jgi|93716|Triasp1 NAD(P)-binding protein	17.6225	1.43584	1.24211	1	0.835514	0.649553	0.309842	0.286393	0.721557	0.81265	0.408423	0.314379	1	0.665	0.846	0.233133(TRUE)	-7553.88	-11.2733	-0.155968	-0.24211
gene_9859	KAH8121173	LI328DRAFT_172170	Triasper1|172170	gene_14515	product_name=jgi|441224|Triasp1 RTA1 like protein	2.11664	1	1.29993	1.19384	0.468199	0.492081	0.347387	0.327086	0.521262	0.597829	0.398011	0.356114	0.989	0.213	0.643	0.387487(TRUE)	-2071.75	-1.11664	0.29993	-0.0888645
gene_9861	KAH8121174	LI328DRAFT_158282	Triasper1|158282	gene_14512	product_name=hypothetical protein	1	1.53973	1.12029	1.22507	0.143227	0.209759	0.134129	0.135912	0.167697	0.22449	0.133116	0.140034	0.002	0.998	0.156	0.160861(TRUE)	-10169.5	0.53973	-0.374403	0.0935294
gene_9862	KAH8121175	LI328DRAFT_120341	Triasper1|120341	gene_14511	product_name=expressed protein	15.7467	1.70608	1	1.66781	0.526015	0.404171	0.172625	0.217533	0.470516	0.503422	0.187734	0.23871	1	1	0	0.375576(TRUE)	-19353.1	-8.22975	-0.70608	0.66781
gene_9863	KAH8121176	LI328DRAFT_158284	Triasper1|158284	gene_14510	product_name=jgi|38272|Trihar1 aldehyde dehydrogenase	1	0	0	0	0.810953	0	0	0	1.0818	0	0	0	1	0.5	0.5	0.242643(TRUE)	-7193.41	#DIV/0!	#DIV/0!	#DIV/0!
gene_9864	KAH8121177	LI328DRAFT_172185	Triasper1|172185	gene_14509	product_name=jgi|424367|Triasp1 MFS general substrate transporter	4.31597	0	0	1	4.04825	0	0	0.932575	313.536	0	0	20.9813	1	0.5	0	0.234535(TRUE)	-849.629	#DIV/0!	#DIV/0!	#DIV/0!
gene_9865	KAH8121178	LI328DRAFT_158287	Triasper1|158287		product_name=hypothetical protein	0	0	0	0	0	0	0	0	0	0	0	0	0.5	0.5	0.5	0(FALSE)	0	#DIV/0!	#DIV/0!	#DIV/0!
gene_9866	KAH8121179	LI328DRAFT_172190	Triasper1|172190	gene_14616	product_name=hypothetical protein	5.40225	1.03666	1	1.92654	0.246209	0.219623	0.118176	0.152971	0.240052	0.236526	0.11901	0.158695	1	0.586	0	0.299299(TRUE)	-22380.5	-4.21121	-0.03666	0.92654
gene_9867	KAH8121180	LI328DRAFT_149454	Triasper1|149454	gene_14617	product_name=jgi|518392|Triasp1 expressed protein	19.7313	0	1	12.1722	16.9716	0	0.871511	10.3002	89.7369	0	4.01518	34.2886	1	0	0	0.323423(TRUE)	-2809.14	#DIV/0!	#DIV/0!	11.1722
gene_9868	KAH8121181	LI328DRAFT_158289	Triasper1|158289	gene_14619	product_name=jgi|442231|Triasp1 alpha/beta-hydrolase	38.4757	0	1	5.20268	35.4868	0	0.936694	4.78534	691.977	0	40.6467	83.7743	1	0	0.053	0.234735(TRUE)	-1077.79	#DIV/0!	#DIV/0!	4.20268
gene_9869	KAH8121182	LI328DRAFT_158290	Triasper1|158290	gene_14620	product_name=hypothetical protein	85.1608	1	1.24276	2.33934	1.5205	0.625057	0.387293	0.552627	0.933096	1.20465	0.531188	0.724644	1	0.334	0.003	0.234434(TRUE)	-17501.4	-84.1608	0.24276	0.882375
gene_9870	KAH8121183	LI328DRAFT_137846	Triasper1|137846	gene_14452	product_name=jgi|442238|Triasp1 expressed protein	1	17.545	65.1769	468.804	0.482687	4.18589	3.57436	5.18303	0.755481	4.55845	3.57568	5.44511	0	0	0	0.16967(TRUE)	-93744.3	16.545	2.71484	6.19279
gene_9871	KAH8121184	LI328DRAFT_172197	Triasper1|172197	gene_14451	product_name=jgi|510850|Triasp1 NAD(P)-binding protein	0	0	0	0	0	0	0	0	0	0	0	0	0.5	0.5	0.5	0(FALSE)	0	#DIV/0!	#DIV/0!	#DIV/0!
gene_9872	KAH8121185	LI328DRAFT_149459	Triasper1|149459	gene_14448	product_name=hypothetical protein	2.58813	1	1.48209	1.45001	0.221785	0.231075	0.16147	0.168616	0.222693	0.258051	0.180217	0.184241	1	0.006	0.585	0.16997(TRUE)	-10772.5	-1.58813	0.48209	-0.022124
gene_9873	KAH8121186	LI328DRAFT_172205	Triasper1|172205	gene_14447	product_name=jgi|447005|Triasp1 sugar transporter	1	0	0	0	0.937626	0	0	0	2.40727	0	0	0	1	0.5	0.5	0.252452(TRUE)	-2842.9	#DIV/0!	#DIV/0!	#DIV/0!
gene_9874	KAH8121187	LI328DRAFT_120415	Triasper1|120415	gene_14446	product_name=jgi|432956|Triasp1 SET domain-containing protein	37.4793	0	0	1	34.2213	0	0	0.900069	102.83	0	0	3.53092	1	0.5	0	0.201702(TRUE)	-3308.24	#DIV/0!	#DIV/0!	#DIV/0!
gene_9875	KAH8121188	LI328DRAFT_172207	Triasper1|172207	gene_14444	product_name=tRNA synthetases class I %28I%2C L%2C M and V%29-domain containing protein	4.78493	3.20937	1.00022	1	0.162087	0.173889	0.0745506	0.0684631	0.153705	0.162779	0.0761684	0.0700412	1	1	0.526	0.173373(TRUE)	-50273.8	-0.490925	-2.20866	-0.00022
gene_9876	KAH8121189	LI328DRAFT_172213	Triasper1|172213	gene_14443	product_name=Fungal specific transcription factor domain-domain containing protein	89.3816	1	0	2.86559	72.5408	0.86619	0	2.30758	149.013	4.4651	0	6.85905	1	1	0	0.164264(TRUE)	-3686.5	-88.3816	#DIV/0!	#DIV/0!
gene_9877	KAH8121190	LI328DRAFT_172219	Triasper1|172219	gene_14442	product_name=hypothetical protein	1	0	0	0	0.982907	0	0	0	522.32	0	0	0	1	0.5	0.5	0.24965(TRUE)	-134.442	#DIV/0!	#DIV/0!	#DIV/0!
gene_9878	KAH8121191	LI328DRAFT_158298	Triasper1|158298	gene_14441	product_name=jgi|489812|Triasp1 beta-lactamase/transpeptidase-like protein	0	0	0	0	0	0	0	0	0	0	0	0	0.5	0.5	0.5	0(FALSE)	0	#DIV/0!	#DIV/0!	#DIV/0!
gene_9879	KAH8121192	LI328DRAFT_172220	Triasper1|172220	gene_14440	product_name=ABC-2 type transporter-domain containing protein	1	0	0	0	0.988268	0	0	0	1224.15	0	0	0	1	0.5	0.5	0.251151(TRUE)	-69.9937	#DIV/0!	#DIV/0!	#DIV/0!
gene_9880	KAH8121193	LI328DRAFT_120092	Triasper1|120092		product_name=jgi|476768|Triasp1 putative P450 monooxygenase	202.585	1.41714	1.27163	1	1.0426	0.690962	0.312259	0.252392	0.817824	0.811591	0.321579	0.295238	1	0.628	0.888	0.193994(TRUE)	-68584.6	-141.953	-0.114428	-0.27163
gene_9881	KAH8121194	LI328DRAFT_172083	Triasper1|172083	gene_14285	product_name=jgi|445862|Triasp1 expressed protein	1	0	0	0	0.947801	0	0	0	6.56712	0	0	0	1	0.5	0.5	0.165165(TRUE)	-1599.78	#DIV/0!	#DIV/0!	#DIV/0!
gene_9882	KAH8121195	LI328DRAFT_172086	Triasper1|172086	gene_14284	product_name=jgi|445860|Triasp1 O-methyltransferase family protein	1	0	0	0	0.965051	0	0	0	12.9697	0	0	0	1	0.5	0.5	0.207207(TRUE)	-832.124	#DIV/0!	#DIV/0!	#DIV/0!
gene_9883	KAH8121196	LI328DRAFT_172089	Triasper1|172089	gene_14283	product_name=jgi|430934|Triasp1 putative MFS aflatoxin efflux pump	39.3144	1	3.21715	2.78124	1.52378	0.644856	0.645423	0.567035	1.02997	1.34033	0.804859	0.713092	1	0	0.812	0.220721(TRUE)	-10211.5	-38.3144	2.21715	-0.156732
gene_9884	KAH8121197	LI328DRAFT_137803	Triasper1|137803	gene_14282	product_name=hypothetical protein	1.26166	0	1	1.15579	0.97364	0	0.765389	0.888315	3.99952	0	2.84556	3.26053	1	0	0.247	0.154855(TRUE)	-2404.85	#DIV/0!	#DIV/0!	0.15579
gene_9885	KAH8121198	LI328DRAFT_158246	Triasper1|158246	gene_14280	product_name=jgi|206259|Triasp1 C6 transcription factor	13.7269	1.00826	1	1.16972	0.245542	0.192674	0.087053	0.100853	0.210613	0.210167	0.0979867	0.105158	1	0.511	0.013	0.198899(TRUE)	-51555.6	-12.6144	-0.00826	0.16972
gene_9886	KAH8121199	LI328DRAFT_120116	Triasper1|120116	gene_14279	product_name=jgi|11672|Metro1 hemerythrin HHE cation binding domain-containing protein	2.90031	0	0	1	2.72994	0	0	0.97882	11038.5	0	0	62.1698	1	0.5	0	0.268769(TRUE)	-72.5931	#DIV/0!	#DIV/0!	#DIV/0!
gene_9887	KAH8121200	LI328DRAFT_172093	Triasper1|172093	gene_14278	product_name=jgi|475871|Triasp1 expressed protein	13.7522	1	1.37364	1.69684	0.557935	0.414657	0.223374	0.272175	0.487964	0.515384	0.282633	0.307696	1	0.087	0.048	0.171071(TRUE)	-13474.3	-12.7522	0.37364	0.235287
gene_9888	KAH8121201	LI328DRAFT_172096	Triasper1|172096	gene_14277	product_name=hypothetical protein	1	0	0	0	0.965702	0	0	0	120.1	0	0	0	1	0.5	0.5	0.168168(TRUE)	-317.78	#DIV/0!	#DIV/0!	#DIV/0!
gene_9889	KAH8121202	LI328DRAFT_172100	Triasper1|172100	gene_14276	product_name=jgi|444437|Triasp1 benzoate 4-monooxygenase cytochrome P450	1.3166	1.33184	1.28371	1	0.184307	0.248232	0.164138	0.146386	0.184516	0.261972	0.172572	0.149242	0.468	0.599	0.988	0.184785(TRUE)	-7605.45	0.0115753	-0.0374929	-0.28371
gene_9890	KAH8121203	LI328DRAFT_120180	Triasper1|120180	gene_14275	product_name=jgi|206326|Triasp1 glutathione S-transferase II	4.79652	1	1.32202	1.35517	0.30716	0.273606	0.149632	0.175557	0.338374	0.321251	0.189547	0.194741	1	0.05	0.415	0.163764(TRUE)	-11914.7	-3.79652	0.32202	0.0250753
gene_9891	KAH8121204	LI328DRAFT_172102	Triasper1|172102	gene_14274	product_name=EthD domain-domain containing protein	1	0	0	0	0.974297	0	0	0	219.627	0	0	0	1	0.5	0.5	0.248749(TRUE)	-242.65	#DIV/0!	#DIV/0!	#DIV/0!
gene_9892	KAH8121205	LI328DRAFT_158252	Triasper1|158252	gene_14273	product_name=jgi|512242|Triasp1 putative short-chain dehydrogenases/reductase	0	0	0	0	0	0	0	0	0	0	0	0	0.5	0.5	0.5	0(FALSE)	0	#DIV/0!	#DIV/0!	#DIV/0!
gene_9893	KAH8121206	LI328DRAFT_172103	Triasper1|172103	gene_14272	product_name=jgi|684149|Colna1 acyltransferase	0	0	0	0	0	0	0	0	0	0	0	0	0.5	0.5	0.5	0(FALSE)	0	#DIV/0!	#DIV/0!	#DIV/0!
gene_9894	KAH8121207	LI328DRAFT_172104	Triasper1|172104	gene_14270	product_name=jgi|688418|Corma2 ketoacyl-synt-domain-containing protein	1	0	0	0	0.975075	0	0	0	216.183	0	0	0	1	0.5	0.5	0.245946(TRUE)	-242.65	#DIV/0!	#DIV/0!	#DIV/0!
gene_9895	KAH8121208	LI328DRAFT_172107	Triasper1|172107	gene_14268	product_name=jgi|143281|Colorb1 glycoside hydrolase superfamily	1	0	0	0	0.959995	0	0	0	9.55128	0	0	0	1	0.5	0.5	0.249249(TRUE)	-1133.18	#DIV/0!	#DIV/0!	#DIV/0!
gene_9896	KAH8121209	LI328DRAFT_172113	Triasper1|172113	gene_14266	product_name=jgi|3596|Metro1 maltose permease	52.9254	2.60062	1.1359	1	1.67074	1.19661	0.392238	0.352811	1.46748	1.76582	0.511842	0.464843	1	0.989	0.662	0.23003(TRUE)	-10229.8	-19.3511	-1.28948	-0.1359
gene_9897	KAH8121210	LI328DRAFT_149417	Triasper1|149417	gene_14265	product_name=hypothetical protein	0	0	0	0	0	0	0	0	0	0	0	0	0.5	0.5	0.5	0(FALSE)	0	#DIV/0!	#DIV/0!	#DIV/0!
gene_9898	KAH8121211	LI328DRAFT_172116	Triasper1|172116	gene_14264	product_name=jgi|622152|Corma2 Metallo-hydrolase/oxidoreductase	0	0	0	0	0	0	0	0	0	0	0	0	0.5	0.5	0.5	0(FALSE)	0	#DIV/0!	#DIV/0!	#DIV/0!
gene_9899	KAH8121212	LI328DRAFT_149419	Triasper1|149419	gene_14263	product_name=jgi|283693|Triasp1 putative monooxygenase	0	0	0	0	0	0	0	0	0	0	0	0	0.5	0.5	0.5	0(FALSE)	0	#DIV/0!	#DIV/0!	#DIV/0!
gene_9900	KAH8121213	LI328DRAFT_172118	Triasper1|172118	gene_14262	product_name=jgi|2396|Metro1 putative short-chain dehydrogenase	8.62172	2.43719	2.71674	1	2.21652	1.73761	1.1941	0.649157	2.16632	2.48624	1.62139	1.07572	0.995	0.428	0.977	0.216416(TRUE)	-755.791	-2.53757	0.114702	-1.71674
gene_9901	KAH8121214	LI328DRAFT_172120	Triasper1|172120	gene_14261	product_name=jgi|2397|Metro1 putative NAD-dependent epimerase/dehydratase	6.83705	1	3.61017	0	6.557	0.95312	3.4765	0	2873.39	834.011	583.049	0	0.998	0.25	1	0.401201(TRUE)	-207.411	-5.83705	2.61017	#DIV/0!
gene_9902	KAH8121215	LI328DRAFT_172126	Triasper1|172126	gene_14257	product_name=jgi|516724|Triasp1 expressed protein	1	0	0	0	0.702984	0	0	0	0.661286	0	0	0	1	0.5	0.5	0.167467(TRUE)	-9018.07	#DIV/0!	#DIV/0!	#DIV/0!
gene_9903	KAH8121216	LI328DRAFT_172128	Triasper1|172128		product_name=jgi|506262|Triasp1 MFS general substrate transporter	0	0	0	0	0	0	0	0	0	0	0	0	0.5	0.5	0.5	0(FALSE)	0	#DIV/0!	#DIV/0!	#DIV/0!
gene_9904	KAH8121217	LI328DRAFT_158264	Triasper1|158264	gene_14256	product_name=jgi|506260|Triasp1 nucleoside hydrolase	1	0	0	0	0.941354	0	0	0	15506.5	0	0	0	1	0.5	0.5	0.17968(TRUE)	-36.3831	#DIV/0!	#DIV/0!	#DIV/0!
gene_9905	KAH8121218	LI328DRAFT_158265	Triasper1|158265	gene_14255	product_name=jgi|489944|Ilyeu1 sugar transporter-domain-containing protein	323.682	2.8198	1.86565	1	2.39426	2.04497	0.842124	0.524996	2.30299	2.40371	1.18189	0.863359	1	0.732	0.925	0.312112(TRUE)	-20637.7	-113.789	-0.51143	-0.86565
gene_9906	KAH8121219	LI328DRAFT_172135	Triasper1|172135		product_name=jgi|509255|Triasp1 general substrate transporter	1	0	0	0	0.976156	0	0	0	19.2953	0	0	0	1	0.5	0.5	0.249049(TRUE)	-790.464	#DIV/0!	#DIV/0!	#DIV/0!
gene_9907	KAH8121220	LI328DRAFT_172139	Triasper1|172139		product_name=jgi|283542|Triasp1 glycoside hydrolase	4.9427	1.10996	1.16069	1	0.658228	0.467857	0.293839	0.268489	0.55216	0.616903	0.32739	0.333897	1	0.458	0.744	0.307608(TRUE)	-3309.9	-3.45304	0.0457043	-0.16069
gene_9908	KAH8121221	LI328DRAFT_149429	Triasper1|149429		product_name=jgi|283546|Triasp1 expressed protein	3.37821	1.08779	1.00946	1	0.159584	0.164524	0.086486	0.0860377	0.16812	0.175212	0.088426	0.0878653	1	0.755	0.541	0.333534(TRUE)	-24572.5	-2.10557	-0.0775959	-0.00946
gene_9909	KAH8121222	LI328DRAFT_172143	Triasper1|172143	gene_14253	product_name=jgi|283553|Triasp1 FAD-binding domain-containing protein	3.03796	1.19317	1	1.17087	0.33162	0.335865	0.182147	0.192007	0.313779	0.383865	0.201685	0.229626	1	0.812	0.126	0.216216(TRUE)	-5970.73	-1.54613	-0.19317	0.17087
gene_9910	KAH8121223	LI328DRAFT_158270	Triasper1|158270	gene_14252	product_name=jgi|612044|Fusco1 thiamine pyrophosphate enzyme%2C N-terminal TPP binding domain-domain-containing protein	6.00257	1	1.29621	2.21728	0.514906	0.382704	0.287852	0.319694	0.493668	0.504929	0.303082	0.353217	1	0.183	0	0.219019(TRUE)	-6968.48	-5.00257	0.29621	0.710587
gene_9911	KAH8121224	LI328DRAFT_149433	Triasper1|149433		product_name=hypothetical protein	1	0	0	0	0.970903	0	0	0	158.431	0	0	0	1	0.5	0.5	0.17027(TRUE)	-257.794	#DIV/0!	#DIV/0!	#DIV/0!
gene_8537	KAH8121225	LI328DRAFT_119589	Triasper1|119589	gene_12559	product_name=jgi|376810|Triasp1 Metallo-dependent phosphatase	14.0297	1	1.14569	1.62412	0.392125	0.304185	0.167324	0.183975	0.388339	0.361505	0.177774	0.212211	1	0.24	0	0.353353(TRUE)	-22752.3	-13.0297	0.14569	0.417591
gene_8538	KAH8121226	LI328DRAFT_119603	Triasper1|119603	gene_12558	product_name=jgi|17545|Myrin1 transaldolase	1.0078	1	1.00241	1.18521	0.0105938	0.0158163	0.0104268	0.0124232	0.0138013	0.0147629	0.0101597	0.0108827	0.768	0.399	0	0.171071(TRUE)	-924665	-0.0078	0.00241	0.182361
gene_8539	KAH8121227	LI328DRAFT_119614	Triasper1|119614	gene_12557	product_name=hypothetical protein	1	2.43723	2.545	4.1484	0.0365447	0.0691974	0.0480329	0.0548709	0.0339913	0.0692105	0.044286	0.0503217	0	0.015	0	0.302803(TRUE)	-315083	1.43723	0.0442182	0.63002
gene_8540	KAH8121228	LI328DRAFT_137715	Triasper1|137715	gene_12554	product_name=jgi|160324|Triasp1 Cu/Zn superoxide dismutase	1	1.18721	1.34015	1.62852	0.0101271	0.0160488	0.0103684	0.0117876	0.0107447	0.01441	0.010927	0.0110318	0	0	0	0.188188(TRUE)	-1227500	0.18721	0.128823	0.215177
gene_8541	KAH8121229	LI328DRAFT_158205	Triasper1|158205	gene_12552	product_name=jgi|160539|Triasp1 expressed protein	1	0	0	0	0.968581	0	0	0	921.992	0	0	0	1	0.5	0.5	0.224525(TRUE)	-118.572	#DIV/0!	#DIV/0!	#DIV/0!
gene_8542	KAH8121230	LI328DRAFT_137718	Triasper1|137718	gene_12551	product_name=jgi|63300|Triatro1 CNH domain-domain-containing protein	5.28307	2.09585	1.12435	1	0.0580002	0.0653929	0.0294334	0.0286525	0.0698083	0.0648381	0.0330886	0.0306449	1	1	1	0.386987(TRUE)	-257716	-1.52073	-0.864055	-0.12435
gene_8543	KAH8121231	LI328DRAFT_137719	Triasper1|137719	gene_12550	product_name=Uncharacterised protein family (UPF0041)-domain containing protein	1	1.82779	1.87249	1.60209	0.018023	0.0308678	0.0219811	0.0203294	0.0176555	0.0285993	0.0222294	0.0200421	0	0.018	1	0.244444(TRUE)	-569711	0.82779	0.0244558	-0.16878
gene_8544	KAH8121232	LI328DRAFT_137723	Triasper1|137723	gene_12549	product_name=jgi|1405963|Trilo3 NADH dehydrogenase%2C alpha subcomplex%2C subunit 2	1	1.3262	1.51048	1.68865	0.0219167	0.0343084	0.0243944	0.024977	0.0264562	0.0340098	0.0249114	0.0250238	0	0	0	0.37968(TRUE)	-342050	0.3262	0.138953	0.117956
gene_8545	KAH8121233	LI328DRAFT_172040	Triasper1|172040	gene_12548	product_name=hypothetical protein	103.526	0	1.46577	1	81.0008	0	1.13931	0.828318	228.323	0	5.62375	4.38325	1	0	0.728	0.246847(TRUE)	-3701.71	#DIV/0!	#DIV/0!	-0.46577
gene_8546	KAH8121234	LI328DRAFT_119708	Triasper1|119708	gene_12547	product_name=jgi|438225|Triatrov1 thioredoxin-like protein	1.19371	1.52342	1.39656	1	0.0358101	0.048031	0.0322377	0.0287143	0.0349698	0.0476948	0.0359012	0.0274957	0	1	1	0.158058(TRUE)	-181345	0.276206	-0.0908375	-0.39656
gene_8547	KAH8121235	LI328DRAFT_119717	Triasper1|119717	gene_12546	product_name=hypothetical protein	1	18.0203	17.5278	30.3665	0.197031	1.00574	0.785054	0.801088	0.220408	1.1535	0.740892	0.94692	0	0.73	0	0.176977(TRUE)	-61694.9	17.0203	-0.0280982	0.732476
gene_8548	KAH8121236	LI328DRAFT_137727	Triasper1|137727	gene_12545	product_name=hypothetical protein	187.041	0	1	1.48082	72.7117	0	0.557473	0.792612	79.0238	0	1.21746	1.93367	1	0	0.132	0.24995(TRUE)	-16182.8	#DIV/0!	#DIV/0!	0.48082
gene_8549	KAH8121237	LI328DRAFT_137732	Triasper1|137732	gene_12544	product_name=jgi|10308|Metro1 ribosomal protein L14	1	8.22034	10.3711	9.50767	0.0112419	0.0320883	0.0335127	0.0261943	0.0110951	0.0348947	0.0244985	0.022646	0	0	1	0.254054(TRUE)	-6707730	7.22034	0.261639	-0.090814
gene_8550	KAH8121238	LI328DRAFT_137738	Triasper1|137738	gene_12543	product_name=jgi|76388|Triatr1 NAC domain-domain-containing protein	1	6.08678	6.28209	5.5532	0.0141289	0.0338616	0.0272029	0.0260401	0.0121539	0.0369662	0.0280048	0.026776	0	0	1	0.415115(TRUE)	-2967830	5.08678	0.0320876	-0.131256
gene_8551	KAH8121239	LI328DRAFT_137740	Triasper1|137740	gene_12542	product_name=hypothetical protein	1	2.74008	2.90651	2.75802	0.0140986	0.0264174	0.0194641	0.0204292	0.0138699	0.0238739	0.0194767	0.0165587	0	0	1	0.193293(TRUE)	-1500320	1.74008	0.0607391	-0.0538393
gene_8552	KAH8121240	LI328DRAFT_137742	Triasper1|137742	gene_12541	product_name=jgi|783540|Nieex1 ubiquitin-conjugating enzyme E2 13	1	1.20061	1.18267	1.28094	0.0289773	0.0412395	0.0262975	0.029635	0.029032	0.0407751	0.0289155	0.0270164	0	0.709	0	0.413614(TRUE)	-187231	0.20061	-0.0151691	0.0830916
gene_8553	KAH8121241	LI328DRAFT_119794	Triasper1|119794	gene_12540	product_name=hypothetical protein	4.26159	1.38124	1	1.06662	0.0834029	0.0793512	0.0383429	0.037681	0.0764428	0.0867029	0.0374595	0.0411092	1	1	0.009	0.187988(TRUE)	-141185	-2.08534	-0.38124	0.06662
gene_8554	KAH8121242	LI328DRAFT_137746	Triasper1|137746	gene_12539	product_name=hypothetical protein	2.93696	1.63787	1	1.22534	0.1295	0.150506	0.077908	0.0818846	0.13592	0.141651	0.0739152	0.0840464	1	1	0	0.210711(TRUE)	-35424.4	-0.793158	-0.63787	0.22534
gene_8555	KAH8121243	LI328DRAFT_172046	Triasper1|172046	gene_12538	product_name=hypothetical protein	53.3257	1.66035	1	1.70544	2.371	1.11326	0.486696	0.672601	1.54435	2.15014	0.680256	0.878391	1	0.805	0.072	0.325926(TRUE)	-5776.85	-31.1171	-0.66035	0.70544
gene_8556	KAH8121244	LI328DRAFT_158218	Triasper1|158218	gene_12537	product_name=jgi|300061|Triasp1 expressed protein	1	0	0	0	0.952609	0	0	0	23.6245	0	0	0	1	0.5	0.5	0.193894(TRUE)	-650.311	#DIV/0!	#DIV/0!	#DIV/0!
gene_8557	KAH8121245	LI328DRAFT_172050	Triasper1|172050		product_name=jgi|299942|Triasp1 expressed protein	1.64225	0	0	1	1.58267	0	0	0.968114	886.492	0	0	442.206	1	0.5	0	0.432833(TRUE)	-254.846	#DIV/0!	#DIV/0!	#DIV/0!
gene_8558	KAH8121246	LI328DRAFT_137752	Triasper1|137752	gene_12536	product_name=jgi|300036|Triasp1 alpha/beta-hydrolase	2.58978	1	1.67097	1.80607	0.0998188	0.110586	0.0743117	0.0765682	0.102408	0.106805	0.0850922	0.0787064	1	0	0.018	0.264965(TRUE)	-60915.6	-1.58978	0.67097	0.0808512
gene_8559	KAH8121247	LI328DRAFT_137754	Triasper1|137754	gene_12535	product_name=hypothetical protein	1.37605	1	1.49845	1.01157	0.0528822	0.0752298	0.0538769	0.0442705	0.0567914	0.0680852	0.0607072	0.0492253	1	0	1	0.217417(TRUE)	-72237.1	-0.37605	0.49845	-0.481311
gene_8560	KAH8121248	LI328DRAFT_137758	Triasper1|137758	gene_12534	product_name=jgi|5648|Triham1 phosphatidylinositol N-acetylglucosaminyltransferase subunit C	1.72044	1.06534	1.06452	1	0.0603013	0.0698171	0.0414792	0.0418338	0.0623303	0.0735012	0.0468682	0.045126	1	0.509	0.978	0.269469(TRUE)	-75746.5	-0.614921	-0.0007703	-0.06452
gene_8561	KAH8121249	LI328DRAFT_137761	Triasper1|137761		product_name=hypothetical protein	2.22802	1	1.22588	1.31781	0.0737704	0.0729073	0.0480892	0.0461446	0.0659432	0.0770561	0.0464602	0.0510192	1	0	0.002	0.205405(TRUE)	-91691.5	-1.22802	0.22588	0.074991
gene_8562	KAH8121250	LI328DRAFT_137762	Triasper1|137762	gene_12533	product_name=expressed protein	4.09843	1.29178	1	1.359	0.323247	0.338444	0.171291	0.18154	0.358363	0.335683	0.182358	0.200898	1	0.918	0.001	0.175776(TRUE)	-9343.18	-2.1727	-0.29178	0.359
gene_8563	KAH8121251	LI328DRAFT_137764	Triasper1|137764	gene_12532	product_name=jgi|84430|TrireRUTC30_1 mediator of RNA polymerase II transcription subunit 31	1.18664	1.05841	1	1.01174	0.0755621	0.0937105	0.0595243	0.0581079	0.0765675	0.0999207	0.065168	0.0645632	0.942	0.806	0.388	0.387487(TRUE)	-33321.3	-0.121153	-0.05841	0.01174
gene_8564	KAH8121252	LI328DRAFT_137766	Triasper1|137766	gene_12531	product_name=hypothetical protein	1	4.00617	4.68198	3.76935	0.0685226	0.149118	0.116632	0.106212	0.0790812	0.169862	0.126693	0.113712	0	0	1	0.191992(TRUE)	-105399	3.00617	0.168692	-0.242119
gene_8565	KAH8121253	LI328DRAFT_137769	Triasper1|137769	gene_12530	product_name=hypothetical protein	2.34309	1	1.21865	1.57118	0.0430446	0.0499397	0.0304207	0.0322014	0.0439826	0.0507499	0.034068	0.0341678	1	0	0	0.344845(TRUE)	-213801	-1.34309	0.21865	0.289279
gene_8566	KAH8121254	LI328DRAFT_172058	Triasper1|172058	gene_12529	product_name=jgi|23158|Triasp1 Osmotin%2C thaumatin-like protein	6.2908	2.31283	1	1.79099	1.92599	1.577	0.628771	0.903855	1.78661	2.22654	1.10111	1.34939	0.988	0.87	0.15	0.165866(TRUE)	-574.896	-1.71996	-1.31283	0.79099
gene_8567	KAH8121255	LI328DRAFT_137772	Triasper1|137772	gene_12528	product_name=jgi|16992|Myrin1 actin-like ATPase domain-containing protein	3.05585	1.15143	1	1.06751	0.041516	0.0412937	0.0223969	0.0261444	0.0401266	0.044513	0.0236618	0.0227022	1	1	0	0.327628(TRUE)	-270505	-1.65396	-0.15143	0.06751
gene_8568	KAH8121256	LI328DRAFT_158227	Triasper1|158227		product_name=jgi|23132|Triasp1 expressed protein	16.7222	3.69335	1	0	15.335	3.4365	0.928356	0	1166.87	251.172	132.047	0	1	0.869	1	0.184284(TRUE)	-508.408	-3.52765	-2.69335	#DIV/0!
gene_8569	KAH8121257	LI328DRAFT_172065	Triasper1|172065	gene_12526	product_name=Protein of unknown function (DUF791)-domain containing protein	0	0	1	2.29932	0	0	0.989272	2.25127	0	0	1044.58	1719.79	0.5	0	0.446	0.431732(TRUE)	-142.452	#DIV/0!	#DIV/0!	1.29932
gene_8571	KAH8121258	LI328DRAFT_119957	Triasper1|119957	gene_12525	product_name=hypothetical protein	1	1.66516	1.67308	1.84234	0.0259009	0.0406579	0.0267947	0.0279683	0.024692	0.0409498	0.0308363	0.027961	0	0.384	0	0.382583(TRUE)	-326866	0.66516	0.0047563	0.101167
gene_8572	KAH8121259	LI328DRAFT_137779	Triasper1|137779	gene_12524	product_name=hypothetical protein	4.85071	1.17934	1	1.11141	0.148543	0.136955	0.0699153	0.0712663	0.13535	0.134418	0.0754185	0.0720325	1	0.974	0.02	0.227227(TRUE)	-48542.2	-3.11307	-0.17934	0.11141
gene_8573	KAH8121260	LI328DRAFT_119971	Triasper1|119971	gene_12523	product_name=hypothetical protein	6.42712	1.06953	1	1.07241	0.110698	0.0949175	0.0489741	0.0501253	0.107398	0.107803	0.0548678	0.0560606	1	0.879	0.03	0.214615(TRUE)	-95921.1	-5.00929	-0.06953	0.07241
gene_8574	KAH8121261	LI328DRAFT_119975	Triasper1|119975	gene_12522	product_name=jgi|469545|Triatro1 cyclophilin-like domain-containing protein	1	3.12189	3.28939	3.2108	0.103272	0.204309	0.143937	0.146247	0.106471	0.207339	0.15842	0.151861	0	0.134	0.772	0.295295(TRUE)	-44062.1	2.12189	0.0536534	-0.0244768
gene_8575	KAH8121262	LI328DRAFT_137784	Triasper1|137784	gene_12521	product_name=jgi|62491|Triatro1 signal peptide peptidase-domain-containing protein	2.59123	1.18706	1	1.46727	0.0874767	0.0967363	0.052218	0.0616963	0.0851078	0.100337	0.0562063	0.0646341	1	0.997	0	0.236737(TRUE)	-64204	-1.1829	-0.18706	0.46727
gene_8576	KAH8121263	LI328DRAFT_120004	Triasper1|120004	gene_12520	product_name=hypothetical protein	5.06924	1	1.50711	2.37832	0.213763	0.207465	0.129903	0.154782	0.216073	0.201827	0.124765	0.157312	1	0	0	0.376476(TRUE)	-31742.3	-4.06924	0.50711	0.578067
gene_8577	KAH8121264	LI328DRAFT_119985	Triasper1|119985	gene_12519	product_name=jgi|8721|Triaru1 Alpha/Beta hydrolase protein	6.25479	1	1.13144	2.05392	0.0716286	0.0670387	0.0404254	0.0495111	0.0732967	0.0747924	0.0436357	0.0480439	1	0.005	0	0.161862(TRUE)	-212960	-5.25479	0.13144	0.815315
gene_8578	KAH8121265	LI328DRAFT_172067	Triasper1|172067	gene_12517	product_name=hypothetical protein	2.66868	0	0	1	2.56807	0	0	0.97008	2194.18	0	0	548.382	1	0.5	0	0.386486(TRUE)	-188.851	#DIV/0!	#DIV/0!	#DIV/0!
gene_8579	KAH8121266	LI328DRAFT_172069	Triasper1|172069		product_name=jgi|137521|Triasp1 expressed protein	1	0	0	0	0.975395	0	0	0	1063.91	0	0	0	1	0.5	0.5	0.253754(TRUE)	-86.3764	#DIV/0!	#DIV/0!	#DIV/0!
gene_8580	KAH8121267	LI328DRAFT_120026	Triasper1|120026		product_name=expressed protein	7.96849	1	1.07445	1.88778	0.482087	0.362555	0.195415	0.241508	0.453642	0.424058	0.207156	0.290769	1	0.389	0	0.180581(TRUE)	-10905.2	-6.96849	0.07445	0.756973
gene_8581	KAH8121268	LI328DRAFT_149397	Triasper1|149397	gene_12514	product_name=hypothetical protein	20.8201	0	1.00025	1	16.0663	0	0.765538	0.763091	33.7219	0	1.75846	1.71452	1	0	0.505	0.217017(TRUE)	-4700.25	#DIV/0!	#DIV/0!	-0.00025
gene_8582	KAH8121269	LI328DRAFT_172072	Triasper1|172072		product_name=jgi|137544|Triasp1 expressed protein	1.75604	2.80065	3.52973	1	1.12191	1.88387	1.52588	0.711664	1.7265	2.13216	1.82584	1.34305	0.267	0.338	0.996	0.155255(TRUE)	-358.794	0.594867	0.260325	-2.52973
gene_8584	KAH8121270	LI328DRAFT_172076	Triasper1|172076		product_name=jgi|137592|Triasp1 expressed protein	119.043	15.1633	3.45075	1	9.41518	7.4285	1.78928	0.771723	8.01353	9.52626	2.96058	1.82165	1	0.999	0.967	0.265165(TRUE)	-3238.92	-6.85073	-3.3942	-2.45075
gene_8585	KAH8121271	LI328DRAFT_158241	Triasper1|158241	gene_12512	product_name=hypothetical protein	1	0	0	0	0.902509	0	0	0	3.99684	0	0	0	1	0.5	0.5	0.23954(TRUE)	-2679.5	#DIV/0!	#DIV/0!	#DIV/0!
gene_8587	KAH8121272	LI328DRAFT_137794	Triasper1|137794		product_name=expressed protein	51.4212	2.78654	1	2.73891	5.3333	2.35204	0.759646	1.45172	3.46497	5.25422	1.80625	2.3051	1	0.867	0.072	0.416416(TRUE)	-1616.83	-17.4534	-1.78654	1.73891
gene_8588	KAH8121273	LI328DRAFT_137795	Triasper1|137795		product_name=expressed protein	32.103	2.10881	1	1.49447	4.03271	1.73247	0.691426	0.93899	2.39122	3.81742	1.36574	1.58524	1	0.792	0.271	0.45025(TRUE)	-1401.02	-14.2233	-1.10881	0.49447
gene_8589	KAH8121274	LI328DRAFT_137798	Triasper1|137798		product_name=expressed protein	28.0378	2.81811	1.35561	1	1.9921	1.37301	0.53161	0.440546	1.48383	1.96965	0.650971	0.578973	1	0.962	0.811	0.263463(TRUE)	-4771.86	-8.94915	-1.07885	-0.35561
gene_9291	KAH8121275	LI328DRAFT_171936	Triasper1|171936	gene_8077	product_name=jgi|78888|Triasp1 FAD/NAD(P)-binding domain-containing protein	2.45877	0	1	0	2.38921	0	0.97445	0	1117.38	0	1493.69	0	1	0	1	0.153253(TRUE)	-173.841	#DIV/0!	#DIV/0!	#DIV/0!
gene_9292	KAH8121276	LI328DRAFT_158161	Triasper1|158161	gene_14594	product_name=jgi|153593|Triatro1 Alpha/Beta hydrolase protein	23.1183	1.4133	1	1.07672	1.05322	0.736994	0.315327	0.314387	0.896502	1.06438	0.398759	0.417727	1	0.793	0.395	0.263764(TRUE)	-6915.73	-15.3577	-0.4133	0.07672
gene_9293	KAH8121277	LI328DRAFT_171943	Triasper1|171943	gene_14593	product_name=hypothetical protein	0	0	0	0	0	0	0	0	0	0	0	0	0.5	0.5	0.5	0(FALSE)	0	#DIV/0!	#DIV/0!	#DIV/0!
gene_9294	KAH8121278	LI328DRAFT_171946	Triasper1|171946	gene_14592	product_name=hypothetical protein	68.9592	0	0	1	57.2065	0	0	0.893779	205.032	0	0	7.06604	1	0.5	0	0.203904(TRUE)	-2616.03	#DIV/0!	#DIV/0!	#DIV/0!
gene_9295	KAH8121279	LI328DRAFT_171948	Triasper1|171948	gene_14591	product_name=jgi|446030|Triasp1 MFS general substrate transporter	1	0	0	0	0.479621	0	0	0	0.399306	0	0	0	1	0.5	0.5	0.176677(TRUE)	-23409.2	#DIV/0!	#DIV/0!	#DIV/0!
gene_9296	KAH8121280	LI328DRAFT_171950	Triasper1|171950	gene_14590	product_name=hypothetical protein	167.322	0	1	3.97917	119.865	0	0.847424	3.09264	387.822	0	6.0553	15.0885	1	0	0.025	0.182182(TRUE)	-3054.76	#DIV/0!	#DIV/0!	2.97917
gene_9297	KAH8121281	LI328DRAFT_171951	Triasper1|171951	gene_14589	product_name=jgi|446034|Triasp1 expressed protein	53.3237	2.33646	1	1.67875	1.19944	1.18773	0.375898	0.493543	1.40733	1.25797	0.44525	0.547301	1	0.978	0.026	0.216116(TRUE)	-12670.1	-21.8224	-1.33646	0.67875
gene_9298	KAH8121282	LI328DRAFT_171959	Triasper1|171959	gene_14588	product_name=hypothetical protein	172.734	0	0	1	89.0582	0	0	0.566358	83.0397	0	0	1.42449	1	0.5	0	0.165866(TRUE)	-14558.5	#DIV/0!	#DIV/0!	#DIV/0!
gene_9299	KAH8121283	LI328DRAFT_171961	Triasper1|171961	gene_14376	product_name=jgi|478169|Triasp1 FAD-binding domain-containing protein	7.71672	0	2.11935	1	7.37127	0	2.00713	0.955372	706.768	0	445.773	148.508	1	0	0.915	0.25005(TRUE)	-431.776	#DIV/0!	#DIV/0!	-1.11935
gene_9300	KAH8121284	LI328DRAFT_137684	Triasper1|137684		product_name=jgi|448145|Triasp1 expressed protein	3.02802	6.76918	1	5.50889	0.623365	0.966889	0.289775	0.786797	0.742373	1.00692	0.33276	0.781915	0	1	0	0.188088(TRUE)	-4899.79	1.23551	-5.76918	4.50889
gene_9301	KAH8121285	LI328DRAFT_171964	Triasper1|171964		product_name=jgi|491038|Triasp1 NADH-quinone oxidoreductase	1.7373	0	1.1356	1	1.67556	0	1.08907	0.953647	49.6844	0	93.1971	37.2493	1	0	0.644	0.182983(TRUE)	-533.726	#DIV/0!	#DIV/0!	-0.1356
gene_9302	KAH8121286	LI328DRAFT_158171	Triasper1|158171		product_name=Fungal specific transcription factor domain-domain containing protein	2.32229	1.70098	1	1.18828	0.193434	0.245835	0.116723	0.133875	0.210152	0.229154	0.119272	0.139776	1	1	0.027	0.389389(TRUE)	-13401.3	-0.365266	-0.70098	0.18828
gene_9303	KAH8121287	LI328DRAFT_171965	Triasper1|171965	gene_14377	product_name=Fungal specific transcription factor domain-domain containing protein	3.6445	1.26603	1	1.01336	0.104115	0.107704	0.053581	0.0536296	0.107019	0.114802	0.0610648	0.0587894	1	1	0.387	0.194494(TRUE)	-62462.9	-1.87868	-0.26603	0.01336
gene_9304	KAH8121288	LI328DRAFT_171968	Triasper1|171968	gene_14378	product_name=Fungal specific transcription factor domain-domain containing protein	13.8062	1.47846	1.10633	1	0.518242	0.455007	0.214968	0.187761	0.49735	0.507418	0.226759	0.216386	1	0.922	0.713	0.156256(TRUE)	-13496.5	-8.33823	-0.336364	-0.10633
gene_9305	KAH8121289	LI328DRAFT_149342	Triasper1|149342	gene_14380	product_name=jgi|492876|Triasp1 NAD(P)-binding protein	1	0	0	0	0.984071	0	0	0	293.476	0	0	0	1	0.5	0.5	0.246547(TRUE)	-165.821	#DIV/0!	#DIV/0!	#DIV/0!
gene_9306	KAH8121290	LI328DRAFT_171976	Triasper1|171976	gene_14381	product_name=hypothetical protein	1	0	0	0	0.94994	0	0	0	56.7474	0	0	0	1	0.5	0.5	0.18999(TRUE)	-478.972	#DIV/0!	#DIV/0!	#DIV/0!
gene_9307	KAH8121291	LI328DRAFT_171978	Triasper1|171978	gene_14382	product_name=hypothetical protein	0	0	0	0	0	0	0	0	0	0	0	0	0.5	0.5	0.5	0(FALSE)	0	#DIV/0!	#DIV/0!	#DIV/0!
gene_9308	KAH8121292	LI328DRAFT_171979	Triasper1|171979	gene_14383	product_name=hypothetical protein	111.699	7.80767	1	2.91441	4.9151	3.69951	0.590723	1.09194	3.72753	4.49774	0.92651	1.30301	1	1	0.005	0.215315(TRUE)	-7613.6	-13.3063	-6.80767	1.91441
gene_9309	KAH8121293	LI328DRAFT_171981	Triasper1|171981	gene_14385	product_name=hypothetical protein	98.9976	0	0	1	49.0231	0	0	0.812832	114.801	0	0	2.9398	1	0.5	0	0.176677(TRUE)	-4724.13	#DIV/0!	#DIV/0!	#DIV/0!
gene_9310	KAH8121294	LI328DRAFT_171983	Triasper1|171983	gene_14387	product_name=jgi|492863|Triasp1 NAD(P)-binding protein	5.79418	1	0	0	5.6596	0.972693	0	0	1561.85	1146.12	0	0	0.986	1	0.5	0.494895(TRUE)	-199.548	-4.79418	#DIV/0!	#DIV/0!
gene_9311	KAH8121295	LI328DRAFT_171986	Triasper1|171986	gene_14388	product_name=jgi|438370|Triasp1 expressed protein	66.6954	2.41099	1.10035	1	2.08846	1.14573	0.414137	0.390837	1.22114	1.96251	0.54441	0.562656	1	0.973	0.62	0.236737(TRUE)	-11245.9	-26.6631	-1.19111	-0.10035
gene_9312	KAH8121296	LI328DRAFT_171990	Triasper1|171990	gene_14389	product_name=jgi|438369|Triasp1 putative monoxygenase	1	0	0	0	0.772939	0	0	0	1.00251	0	0	0	1	0.5	0.5	0.222823(TRUE)	-8019.38	#DIV/0!	#DIV/0!	#DIV/0!
gene_9313	KAH8121297	LI328DRAFT_158183	Triasper1|158183	gene_14390	product_name=hypothetical protein	1	0	0	0	0.936752	0	0	0	1.99492	0	0	0	1	0.5	0.5	0.246847(TRUE)	-3080.28	#DIV/0!	#DIV/0!	#DIV/0!
gene_9314	KAH8121298	LI328DRAFT_137692	Triasper1|137692	gene_14392	product_name=hypothetical protein	669.127	1.21913	1	1.01954	1.31003	0.633289	0.345837	0.346198	0.697086	1.42232	0.477137	0.469609	1	0.683	0.484	0.254755(TRUE)	-110797	-547.856	-0.21913	0.01954
gene_9315	KAH8121299	LI328DRAFT_137693	Triasper1|137693	gene_14393	product_name=hypothetical protein	99.5219	1	2.28173	3.55117	1.85613	0.812072	0.796817	0.910786	1.80201	1.61194	0.9157	1.038	1	0.086	0.03	0.250751(TRUE)	-12950.9	-98.5219	1.28173	0.55635
gene_9316	KAH8121300	LI328DRAFT_171992	Triasper1|171992	gene_14395	product_name=jgi|506319|Triatro1 Alpha/Beta hydrolase protein	1.38155	1	3.92377	4.07884	0.440525	0.621979	0.66129	0.663251	0.563125	0.909856	0.761901	0.728895	0.757	0	0.4	0.353353(TRUE)	-3020.75	-0.38155	2.92377	0.0395207
gene_9317	KAH8121301	LI328DRAFT_171995	Triasper1|171995	gene_14396	product_name=jgi|515698|Triasp1 xylose isomerase-like protein	9.2476	1	3.30341	4.09596	1.73548	0.826649	1.07876	1.25121	1.71248	1.83674	1.26531	1.35064	1	0.024	0.189	0.411712(TRUE)	-1654.67	-8.2476	2.30341	0.239919
gene_9318	KAH8121302	LI328DRAFT_172002	Triasper1|172002	gene_14397	product_name=jgi|438357|Triasp1 expressed protein	1.42941	1.46846	1	1.35615	0.191437	0.241365	0.144275	0.150705	0.183665	0.229423	0.141779	0.155494	0.421	0.999	0.001	0.169069(TRUE)	-8738.17	0.027319	-0.46846	0.35615
gene_9319	KAH8121303	LI328DRAFT_172006	Triasper1|172006	gene_14398	product_name=hypothetical protein	0	0	1	2.91665	0	0	0.968791	2.8321	0	0	24.2574	68.3929	0.5	0	0	0.481481(TRUE)	-1015.81	#DIV/0!	#DIV/0!	1.91665
gene_9320	KAH8121304	LI328DRAFT_172009	Triasper1|172009	gene_14399	product_name=jgi|438355|Triasp1 carbohydrate esterase family 3 protein	900.146	0	0	1	306.048	0	0	0.968464	301.82	0	0	5.32786	1	0.5	0	0.188088(TRUE)	-13634.7	#DIV/0!	#DIV/0!	#DIV/0!
gene_9321	KAH8121305	LI328DRAFT_158192	Triasper1|158192		product_name=hypothetical protein	18.5165	0	1	2.08742	16.0841	0	0.868013	1.78979	108.932	0	6.28286	10.294	1	0	0.054	0.253554(TRUE)	-2125.78	#DIV/0!	#DIV/0!	1.08742
gene_9322	KAH8121306	LI328DRAFT_172016	Triasper1|172016	gene_14400	product_name=jgi|438353|Triasp1 MFS general substrate transporter	21.7685	3.66793	1	1.20751	2.50748	2.00344	0.522246	0.544974	2.04288	2.44214	0.851482	0.858867	1	0.993	0.321	0.333834(TRUE)	-2275.17	-4.93482	-2.66793	0.20751
gene_9323	KAH8121307	LI328DRAFT_119501	Triasper1|119501		product_name=jgi|438352|Triasp1 UDP-glucose%2Csterol transferase	13.1597	1	1.00861	1.02285	0.230794	0.195036	0.0943828	0.0919007	0.233654	0.211543	0.1026	0.102209	1	0.479	0.427	0.280981(TRUE)	-48485.8	-12.1597	0.00861	0.0141184
gene_9324	KAH8121308	LI328DRAFT_172020	Triasper1|172020	gene_14622	product_name=jgi|394095|Triasp1 alternative oxidase	4.18003	0	1	1.42755	3.86571	0	0.984108	1.3686	604.983	0	119.581	191.264	1	0	0.206	0.155055(TRUE)	-289.777	#DIV/0!	#DIV/0!	0.42755
gene_9325	KAH8121309	LI328DRAFT_137699	Triasper1|137699		product_name=jgi|416565|Triasp1 CoA-transferase family III	1	0	0	0	0.559307	0	0	0	0.526376	0	0	0	1	0.5	0.5	0.193093(TRUE)	-19917.8	#DIV/0!	#DIV/0!	#DIV/0!
gene_9326	KAH8121310	LI328DRAFT_149356	Triasper1|149356		product_name=hypothetical protein	1	0	0	0	0.362173	0	0	0	0.218263	0	0	0	1	0.5	0.5	0.183083(TRUE)	-51743.7	#DIV/0!	#DIV/0!	#DIV/0!
gene_9327	KAH8121311	LI328DRAFT_158197	Triasper1|158197	gene_14624	product_name=hypothetical protein	8.11044	1.39727	1	1.0757	0.537234	0.425633	0.201354	0.201636	0.438231	0.540949	0.236536	0.235916	1	0.94	0.324	0.184384(TRUE)	-8170.19	-4.80449	-0.39727	0.0757
gene_9328	KAH8121312	LI328DRAFT_149358	Triasper1|149358	gene_14290	product_name=jgi|612713|TriharT22_1 CoA-transferase family III domain-containing protein	1.95602	1.03473	1.22684	1	0.241319	0.251098	0.155146	0.152968	0.23128	0.265294	0.179423	0.150955	1	0.134	0.971	0.208408(TRUE)	-7820.87	-0.890368	0.185662	-0.22684
gene_9329	KAH8121313	LI328DRAFT_137706	Triasper1|137706	gene_14289	product_name=jgi|10445|fusfu1 3-hydroxyacyl-CoA dehydrogenase	7.61326	1.03005	2.02114	1	0.320413	0.274083	0.20337	0.135462	0.334571	0.312757	0.20509	0.148133	1	0	1	0.389289(TRUE)	-18446.3	-6.39116	0.962177	-1.02114
gene_9330	KAH8121314	LI328DRAFT_172032	Triasper1|172032	gene_14288	product_name=jgi|515687|Triasp1 FAD/NAD(P)-binding domain-containing protein	42.959	0	1.86163	1	35.8061	0	1.55322	0.832511	160.589	0	8.35542	5.02445	1	0	0.847	0.160561(TRUE)	-2463.55	#DIV/0!	#DIV/0!	-0.86163
gene_9331	KAH8121315	LI328DRAFT_172035	Triasper1|172035		product_name=jgi|256541|Triasp1 expressed protein	1	0	0	0	0.983347	0	0	0	640.618	0	0	0	1	0.5	0.5	0.153854(TRUE)	-134.442	#DIV/0!	#DIV/0!	#DIV/0!
gene_8842	KAH8121316	LI328DRAFT_158116	Triasper1|158116	gene_2697	product_name=jgi|230903|Triasp1 expressed protein	2.14151	1.04421	1	1.46175	0.397135	0.413144	0.247045	0.282393	0.380114	0.463722	0.269863	0.302138	0.998	0.588	0.014	0.310911(TRUE)	-3183.18	-1.05084	-0.04421	0.46175
gene_8843	KAH8121317	LI328DRAFT_149295	Triasper1|149295	gene_2698	product_name=jgi|230896|Triasp1 expressed protein	2.17195	1.15095	1	1.87174	0.112813	0.140443	0.0682008	0.0911527	0.116581	0.127221	0.0696833	0.08448	1	0.962	0	0.253453(TRUE)	-39870.3	-0.887093	-0.15095	0.87174
gene_8844	KAH8121318	LI328DRAFT_137609	Triasper1|137609	gene_2699	product_name=jgi|530260|Corma2 Metallo-dependent phosphatase	1.42611	1.00668	1	1.23702	0.0196158	0.0242669	0.0160096	0.0177294	0.0199499	0.0245044	0.0163848	0.0174662	1	0.628	0	0.323824(TRUE)	-450515	-0.416647	-0.00668	0.23702
gene_8845	KAH8121319	LI328DRAFT_118826	Triasper1|118826	gene_2700	product_name=jgi|223827|Triatrov1 putative family C-likeG-protein-coupled receptor	1.86011	1	1.1903	1.77358	0.601325	0.60671	0.454925	0.529843	0.695764	0.763235	0.551619	0.635994	0.904	0.362	0.093	0.498098(TRUE)	-1120.99	-0.86011	0.1903	0.490028
gene_8846	KAH8121320	LI328DRAFT_171873	Triasper1|171873	gene_2707	product_name=SNF2 family N-terminal domain-domain containing protein	1.62592	1.02829	1.02982	1	0.139798	0.169539	0.102748	0.098231	0.136447	0.16144	0.112799	0.10493	1	0.493	0.654	0.362763(TRUE)	-14586.5	-0.581188	0.00148791	-0.02982
gene_8847	KAH8121321	LI328DRAFT_118862	Triasper1|118862	gene_2708	product_name=jgi|618759|Trilon1 RmlC-like cupin domain-containing protein	92.6908	2.39197	1	3.43504	1.92123	1.10177	0.38377	0.683651	1.36678	1.78372	0.497463	0.774207	1	0.989	0	0.194394(TRUE)	-16936.1	-37.7508	-1.39197	2.43504
gene_8848	KAH8121322	LI328DRAFT_158122	Triasper1|158122		product_name=hypothetical protein	6.26736	2.99381	1.06064	1	0.549974	0.54003	0.215838	0.22872	0.476999	0.520083	0.223742	0.213761	1	1	0.661	0.168168(TRUE)	-7337.02	-1.09344	-1.82264	-0.06064
gene_8849	KAH8121323	LI328DRAFT_118868	Triasper1|118868	gene_2710	product_name=Voltage-dependent anion channel	21.8297	2.30975	1.56397	1	0.655402	0.575995	0.242133	0.190311	0.586366	0.636319	0.256044	0.215938	1	0.985	1	0.392292(TRUE)	-21052.2	-8.45111	-0.476851	-0.56397
gene_8850	KAH8121324	LI328DRAFT_171879	Triasper1|171879	gene_2711	product_name=jgi|230655|Triasp1 purine and uridine phosphorylase	2.37557	0	0	1	2.26846	0	0	0.968186	2328.96	0	0	501.572	1	0.5	0	0.443644(TRUE)	-156.966	#DIV/0!	#DIV/0!	#DIV/0!
gene_8851	KAH8121325	LI328DRAFT_158125	Triasper1|158125	gene_2712	product_name=jgi|523689|Triatr1 ATP synthase regulation protein NCA2-domain-containing protein	1	1.27277	1.21321	1.41057	0.0273236	0.0395087	0.0268425	0.026221	0.0265343	0.0381042	0.0253553	0.0292791	0	0.984	0	0.396496(TRUE)	-223213	0.27277	-0.0490929	0.162676
gene_8852	KAH8121326	LI328DRAFT_118888	Triasper1|118888	gene_2714	product_name=jgi|444561|Triatro1 C-4 sterol methyl oxidase	1	1.86064	2.14139	3.2998	0.0220558	0.0416568	0.0265763	0.0334095	0.0254278	0.0422535	0.0289762	0.0341698	0	0	0	0.318719(TRUE)	-497323	0.86064	0.150889	0.540962
gene_8853	KAH8121327	LI328DRAFT_137622	Triasper1|137622	gene_2715	product_name=YL1 nuclear protein C-terminal domain-domain containing protein	1.05338	1	1.04366	1.13211	0.0506379	0.0704066	0.0461423	0.04627	0.054899	0.0697851	0.0481148	0.0470324	0.854	0.171	0.004	0.223323(TRUE)	-62173.5	-0.05338	0.04366	0.0847498
gene_8854	KAH8121328	LI328DRAFT_137623	Triasper1|137623	gene_2716	product_name=jgi|431894|Triatrov1 DASH complex subunit Dad4	1	3.25239	2.65676	2.6384	0.072699	0.14164	0.0992208	0.0932287	0.0723823	0.137021	0.100899	0.0963586	0	1	0.604	0.168869(TRUE)	-66879.8	2.25239	-0.224194	-0.00695876
gene_8855	KAH8121329	LI328DRAFT_118917	Triasper1|118917	gene_2717	product_name=jgi|2374|Trire2 actin-like protein	1.12842	1.31655	1.08165	1	0.0320099	0.0397746	0.0265401	0.0253468	0.0305943	0.0467414	0.0263321	0.0264308	0	1	1	0.387087(TRUE)	-167664	0.16672	-0.217168	-0.08165
gene_8856	KAH8121330	LI328DRAFT_171883	Triasper1|171883		product_name=hypothetical protein	5.9856	1.392	1.06768	1	0.0762449	0.0709333	0.034215	0.0380721	0.0670223	0.0774991	0.0361454	0.0337728	1	1	0.996	0.301101(TRUE)	-211790	-3.3	-0.303761	-0.06768
gene_8857	KAH8121331	LI328DRAFT_171886	Triasper1|171886		product_name=jgi|230497|Triasp1 expressed protein	1	1.71632	1.08367	1.69724	0.593832	1.0163	0.525341	0.669733	0.852113	1.06445	0.787612	0.894536	0.197	0.79	0.134	0.4(TRUE)	-552.92	0.71632	-0.583803	0.566196
gene_8858	KAH8121332	LI328DRAFT_171890	Triasper1|171890	gene_2718	product_name=hypothetical protein	13.818	1	1.5224	2.68283	1.0978	0.613361	0.414183	0.590206	0.907175	0.93675	0.505822	0.674125	1	0.14	0.002	0.277678(TRUE)	-4744.67	-12.818	0.5224	0.762237
gene_8859	KAH8121333	LI328DRAFT_137632	Triasper1|137632	gene_2719	product_name=jgi|782794|Trihar1 transcriptional coactivator/pterin dehydratase	1.50243	1	1.67046	1.4616	0.0863016	0.101499	0.0752489	0.071505	0.087227	0.101354	0.0794465	0.076692	1	0	1	0.295696(TRUE)	-46086.5	-0.50243	0.67046	-0.142898
gene_8860	KAH8121334	LI328DRAFT_149309	Triasper1|149309	gene_2720	product_name=hypothetical protein	1	0	0	0	0.974158	0	0	0	87.9582	0	0	0	1	0.5	0.5	0.246747(TRUE)	-347.461	#DIV/0!	#DIV/0!	#DIV/0!
gene_8861	KAH8121335	LI328DRAFT_158133	Triasper1|158133		product_name=hypothetical protein	1	0	0	0	0.983734	0	0	0	119.072	0	0	0	1	0.5	0.5	0.243944(TRUE)	-272.875	#DIV/0!	#DIV/0!	#DIV/0!
gene_8862	KAH8121336	LI328DRAFT_137633	Triasper1|137633	gene_2722	product_name=jgi|431911|Triatrov1 Got1/Sft2-like family-domain-containing protein	1	1.43785	1.38521	1.79168	0.0482826	0.0655872	0.045176	0.0471402	0.0456317	0.0711907	0.0462737	0.0522357	0	0.802	0	0.218719(TRUE)	-99699.5	0.43785	-0.0380015	0.293436
gene_8863	KAH8121337	LI328DRAFT_137636	Triasper1|137636	gene_2723	product_name=jgi|6433|Triaru1 profilin	1	2.36432	3.32408	4.91055	0.0194316	0.0382037	0.0286049	0.0341896	0.0197626	0.039772	0.0276434	0.0303655	0	0	0	0.28048(TRUE)	-1076930	1.36432	0.405935	0.477266
gene_8864	KAH8121338	LI328DRAFT_171900	Triasper1|171900		product_name=hypothetical protein	32.3402	3.91338	1	1.59342	5.81266	3.33831	0.865197	1.224	4.15388	6.04562	2.17503	2.44802	1	0.897	0.317	0.483183(TRUE)	-695.863	-7.26401	-2.91338	0.59342
gene_8865	KAH8121339	LI328DRAFT_119045	Triasper1|119045	gene_2724	product_name=hypothetical protein	8.76122	1	1.27328	4.18887	0.275698	0.198762	0.116139	0.185203	0.242003	0.223307	0.124456	0.200562	1	0.025	0	0.262663(TRUE)	-49374.7	-7.76122	0.27328	2.28983
gene_8866	KAH8121340	LI328DRAFT_171903	Triasper1|171903	gene_2725	product_name=jgi|36263|Triatr1 Longin-like domain-containing protein	3.00914	1	1.3901	1.85764	0.0729913	0.0690362	0.0477238	0.0511974	0.0739964	0.0767423	0.0448099	0.0503392	1	0	0	0.20961(TRUE)	-125115	-2.00914	0.3901	0.336336
gene_8867	KAH8121341	LI328DRAFT_119058	Triasper1|119058	gene_2726	product_name=jgi|6430|Triaru1 Sec63 Brl domain-domain-containing protein	9.43114	2.2393	1	1.11082	0.167625	0.152523	0.0570983	0.0632082	0.162178	0.156096	0.0609722	0.0649008	1	1	0.005	0.165966(TRUE)	-97107.2	-3.21165	-1.2393	0.11082
gene_8868	KAH8121342	LI328DRAFT_119050	Triasper1|119050		product_name=expressed protein	33.4686	1.63912	1	1.03666	0.651236	0.501515	0.175462	0.184866	0.541691	0.564071	0.209064	0.209092	1	0.988	0.404	0.342843(TRUE)	-30758.9	-19.4186	-0.63912	0.03666
gene_8869	KAH8121343	LI328DRAFT_149315	Triasper1|149315	gene_2727	product_name=jgi|197804|TriharM10_1 secretion-related small GTPase	39.3998	1.0886	1	1.26368	0.497582	0.363004	0.159742	0.188115	0.467177	0.434186	0.186281	0.209777	1	0.662	0.028	0.363463(TRUE)	-42568.7	-35.1931	-0.0886	0.26368
gene_8870	KAH8121344	LI328DRAFT_171907	Triasper1|171907		product_name=hypothetical protein	70.1935	0	1	3.71353	62.5476	0	0.923766	3.4233	356.358	0	10.2431	29.0137	1	0	0.037	0.190791(TRUE)	-1681.73	#DIV/0!	#DIV/0!	2.71353
gene_8871	KAH8121345	LI328DRAFT_137645	Triasper1|137645	gene_2729	product_name=jgi|725|Triham1 actin cortical patch SUR7/pH-response regulator pali	29.4197	1	9.28571	126.722	1.86466	0.607599	0.999632	1.90645	1.91959	0.995527	0.985511	2.16743	1	0	0	0.25035(TRUE)	-55979.7	-28.4197	8.28571	12.647
gene_8872	KAH8121346	LI328DRAFT_158142	Triasper1|158142	gene_2730	product_name=jgi|268281|Triasp1 gated mechanosensitive channel	1	0	0	0	0.97218	0	0	0	21.2429	0	0	0	1	0.5	0.5	0.206006(TRUE)	-636.176	#DIV/0!	#DIV/0!	#DIV/0!
gene_8873	KAH8121347	LI328DRAFT_119081	Triasper1|119081	gene_2731	product_name=hypothetical protein	4.57383	1.09206	1.00908	1	0.0418227	0.0407655	0.0204068	0.0227133	0.0417748	0.0406039	0.0221863	0.0240915	1	1	0.737	0.209309(TRUE)	-416025	-3.18826	-0.0822333	-0.00908
gene_8874	KAH8121348	LI328DRAFT_137650	Triasper1|137650	gene_2733	product_name=jgi|1325699|Trilo3 expressed protein	1	1.21282	1.1431	1.19275	0.0417962	0.0634515	0.0406869	0.0412711	0.044962	0.0645608	0.0437964	0.0391787	0	0.923	0.06	0.246747(TRUE)	-85256.1	0.21282	-0.060992	0.0434345
gene_8875	KAH8121349	LI328DRAFT_119125	Triasper1|119125	gene_2736	product_name=jgi|2049|Trigam1 glycoside hydrolase family 76 protein	21.9522	1	2.11991	22.9174	1.18216	0.516058	0.407643	1.05326	1.09732	0.764896	0.463075	1.18792	1	0.009	0	0.256657(TRUE)	-23073.3	-20.9522	1.11991	9.81055
gene_8876	KAH8121350	LI328DRAFT_119116	Triasper1|119116	gene_2737	product_name=jgi|783038|Trihar1 histidinol-phosphate aminotransferase	1	3.05241	1.61682	1.13077	0.0375037	0.0561543	0.0368105	0.0306415	0.0372025	0.0540451	0.0369705	0.0302445	0	1	1	0.409009(TRUE)	-166339	2.05241	-0.88791	-0.42984
gene_8877	KAH8121351	LI328DRAFT_137655	Triasper1|137655	gene_2738	product_name=hypothetical protein	4.24809	1	1.1311	2.28406	0.384072	0.343062	0.167601	0.256815	0.375225	0.410598	0.196698	0.264165	1	0.275	0	0.188188(TRUE)	-9216.09	-3.24809	0.1311	1.01933
gene_8878	KAH8121352	LI328DRAFT_158148	Triasper1|158148	gene_2739	product_name=hypothetical protein	12.1366	2.50891	1	3.93736	0.776185	0.729001	0.242204	0.507482	0.83719	0.784422	0.292161	0.56731	1	0.999	0	0.164064(TRUE)	-9292.65	-3.8374	-1.50891	2.93736
gene_8879	KAH8121353	LI328DRAFT_149325	Triasper1|149325	gene_2740	product_name=hypothetical protein	18.1354	1.1557	1	0	17.011	1.09568	0.962857	0	1236.8	441.866	67.1912	0	1	0.709	1	0.306607(TRUE)	-520.759	-14.6921	-0.1557	#DIV/0!
gene_8880	KAH8121354	LI328DRAFT_171913	Triasper1|171913	gene_2744	product_name=hypothetical protein	1	0	0	0	0.925135	0	0	0	2.65959	0	0	0	1	0.5	0.5	0.241842(TRUE)	-2930.54	#DIV/0!	#DIV/0!	#DIV/0!
gene_8881	KAH8121355	LI328DRAFT_137659	Triasper1|137659	gene_2745	product_name=jgi|289381|Triasp1 alpha/beta-hydrolase	2.60965	1	1.6397	2.74862	0.171207	0.191296	0.128754	0.150403	0.175842	0.213984	0.126018	0.16167	1	0	0	0.351051(TRUE)	-26284.1	-1.60965	0.6397	0.676294
gene_8882	KAH8121356	LI328DRAFT_158152	Triasper1|158152	gene_2746	product_name=hypothetical protein	3.58419	1	0	0	3.4169	0.954932	0	0	2022.56	1852.85	0	0	0.878	1	0.5	0.173373(TRUE)	-168.168	-2.58419	#DIV/0!	#DIV/0!
gene_8883	KAH8121357	LI328DRAFT_158153	Triasper1|158153	gene_2747	product_name=jgi|289355|Triasp1 expressed protein	1	0	0	0	0.986491	0	0	0	41.5457	0	0	0	1	0.5	0.5	0.237037(TRUE)	-420.9	#DIV/0!	#DIV/0!	#DIV/0!
gene_8884	KAH8121358	LI328DRAFT_137662	Triasper1|137662	gene_2748	product_name=hypothetical protein	2.26872	1.24575	1	1.00499	0.115083	0.132417	0.0696335	0.0716687	0.110351	0.126061	0.0784292	0.0761336	1	0.998	0.438	0.301001(TRUE)	-31383.9	-0.821168	-0.24575	0.00499
gene_8885	KAH8121359	LI328DRAFT_137664	Triasper1|137664	gene_2749	product_name=jgi|1134082|Trici4 bifunctional carbamoylphosphate synthase/aspartate carbamoyltransferase	1	14.165	6.30042	5.27327	0.0199221	0.0587093	0.0424737	0.0337719	0.0192991	0.0544051	0.0400734	0.0400707	0	1	1	0.353453(TRUE)	-1594500	13.165	-1.24826	-0.194784
gene_8886	KAH8121360	LI328DRAFT_119199	Triasper1|119199		product_name=expressed protein	1	11.8157	12.4489	5.59698	0.390245	1.47031	1.34275	0.867295	0.521261	1.51344	1.21948	1.01319	0	0.312	1	0.155956(TRUE)	-6684.29	10.8157	0.0535897	-1.22422
gene_8887	KAH8121361	LI328DRAFT_137668	Triasper1|137668	gene_2750	product_name=jgi|786295|Trihar1 pyridoxamine 5'-phosphate oxidase	3.41005	1.17555	1.06056	1	0.0595941	0.0604823	0.0341995	0.0307597	0.0599465	0.0606427	0.0328794	0.0321064	1	0.999	0.996	0.301001(TRUE)	-166174	-1.90081	-0.108424	-0.06056
gene_8888	KAH8121362	LI328DRAFT_137670	Triasper1|137670	gene_2751	product_name=hypothetical protein	4.90565	1	1.38413	2.45945	0.158618	0.132967	0.0813624	0.101431	0.130594	0.141436	0.0837929	0.10368	1	0	0	0.185986(TRUE)	-63176	-3.90565	0.38413	0.776892
gene_8889	KAH8121363	LI328DRAFT_171934	Triasper1|171934		product_name=jgi|9605|Triasp1 expressed protein	0	0	0	0	0	0	0	0	0	0	0	0	0.5	0.5	0.5	0(FALSE)	0	#DIV/0!	#DIV/0!	#DIV/0!
gene_8890	KAH8121364	LI328DRAFT_137673	Triasper1|137673	gene_2752	product_name=hypothetical protein	29.3448	1	2.57848	13.5256	0.663321	0.332251	0.26707	0.54822	0.620098	0.433955	0.277875	0.574089	1	0	0	0.266166(TRUE)	-53813	-28.3448	1.57848	4.24557
gene_2163	KAH8121365	LI328DRAFT_125944	Triasper1|125944	gene_7813	product_name=jgi|110053|TriharT22_1 mitochondrial carrier domain-containing protein	2.4611	1.02078	1	1.11422	0.0344238	0.0392271	0.0216951	0.0225398	0.034372	0.0391705	0.0211315	0.0214034	1	0.782	0	0.376677(TRUE)	-298843	-1.411	-0.02078	0.11422
gene_2164	KAH8121366	LI328DRAFT_125946	Triasper1|125946	gene_7812	product_name=jgi|103083|triasp1 acyl-CoA dehydrogenase	8.7597	1.26354	1.26483	1	0.193453	0.147163	0.0847384	0.0788624	0.164932	0.173105	0.0844845	0.0722328	1	0.491	1	0.252553(TRUE)	-64110.6	-5.93267	0.00102094	-0.26483
gene_2165	KAH8121367	LI328DRAFT_125952	Triasper1|125952	gene_7811	product_name=jgi|763667|Trihar1 FAD/NAD(P)-binding domain-containing protein	1	2.68919	2.08466	1.9466	0.0662065	0.106286	0.0831843	0.0728861	0.0627469	0.11723	0.0797797	0.0739856	0	1	0.991	0.220721(TRUE)	-72571.9	1.68919	-0.28999	-0.0709237
gene_2166	KAH8121368	LI328DRAFT_108524	Triasper1|108524	gene_7809	product_name=hypothetical protein	39.194	2.40822	1	1.12756	0.18297	0.183819	0.0551167	0.0571034	0.182107	0.152065	0.0583442	0.0606027	1	1	0	0.155856(TRUE)	-306226	-15.2751	-1.40822	0.12756
gene_2167	KAH8121369	LI328DRAFT_108528	Triasper1|108528	gene_7808	product_name=jgi|473281|Triatr1 glycosyltransferase family 8 protein	1.11316	1.22181	1.09674	1	0.0568003	0.0685062	0.0456874	0.0454764	0.0525785	0.0745532	0.0490864	0.045229	0.018	0.99	0.995	0.202803(TRUE)	-61365.2	0.097605	-0.114038	-0.09674
gene_2168	KAH8121370	LI328DRAFT_152597	Triasper1|152597	gene_7807	product_name=jgi|437988|Triasp1 protein kinase-like protein	1	0	0	0	0.93493	0	0	0	11226.6	0	0	0	1	0.5	0.5	0.186887(TRUE)	-53.3583	#DIV/0!	#DIV/0!	#DIV/0!
gene_2169	KAH8121371	LI328DRAFT_170889	Triasper1|170889	gene_7804	product_name=hypothetical protein	93.9131	3.11873	1	1.7216	1.55559	1.26029	0.351186	0.437798	1.43312	1.53679	0.44509	0.57632	1	1	0.012	0.177377(TRUE)	-21255.3	-29.1126	-2.11873	0.7216
gene_2170	KAH8121372	LI328DRAFT_170893	Triasper1|170893	gene_7803	product_name=hypothetical protein	51.8834	4.15306	1	3.25132	2.6756	1.84047	0.47365	0.880441	2.13961	2.55209	0.673334	1.00823	1	0.998	0	0.230931(TRUE)	-6476.09	-11.4928	-3.15306	2.25132
gene_2171	KAH8121373	LI328DRAFT_170895	Triasper1|170895	gene_7802	product_name=jgi|103387|Triasp1 ankyrin repeat protein	231.508	27.8773	1	9.89304	14.6795	11.4549	0.760672	3.24097	11.5618	13.703	1.61355	4.52084	1	1	0	0.162062(TRUE)	-6401.62	-7.30453	-26.8773	8.89304
gene_2172	KAH8121374	LI328DRAFT_108603	Triasper1|108603	gene_7800	product_name=hypothetical protein	12.0002	1	1.0612	3.55215	0.14966	0.117334	0.0593382	0.102998	0.140295	0.119182	0.0578427	0.106058	1	0.205	0	0.165666(TRUE)	-152526	-11.0002	0.0612	2.3473
gene_2173	KAH8121375	LI328DRAFT_108608	Triasper1|108608	gene_7799	product_name=jgi|786994|Trihar1 WD40 repeat-like protein	1	2.0472	2.09549	2.04497	0.0204841	0.03556	0.0219848	0.0243284	0.0196073	0.0328721	0.0253925	0.0233283	0	0.02	0.998	0.195996(TRUE)	-593794	1.0472	0.0235883	-0.0247045
gene_2174	KAH8121376	LI328DRAFT_108634	Triasper1|108634	gene_7797	product_name=hypothetical protein	39.2017	1.42426	1	1.53777	0.580399	0.46142	0.196774	0.24448	0.580418	0.595791	0.221105	0.284997	1	0.943	0.001	0.383984(TRUE)	-30921.2	-26.5243	-0.42426	0.53777
gene_2175	KAH8121377	LI328DRAFT_142832	Triasper1|142832	gene_7796	product_name=hypothetical protein	1	1.76505	1.34849	1.3603	0.0632361	0.0978632	0.0628279	0.0653386	0.0685658	0.0969467	0.0685798	0.0671312	0	1	0.389	0.214314(TRUE)	-48726.5	0.76505	-0.308908	0.00875794
gene_2176	KAH8121378	LI328DRAFT_142833	Triasper1|142833	gene_7795	product_name=hypothetical protein	1	30.6529	127.974	167.161	0.745673	9.52458	10.3399	10.4989	1.86216	11.2904	10.2207	10.9234	0	0	0	0.370671(TRUE)	-14188.3	29.6529	3.17494	0.306211
gene_2177	KAH8121379	LI328DRAFT_125964	Triasper1|125964		product_name=P-loop containing nucleoside triphosphate hydrolase protein	20.3016	1.26149	1.12722	1	0.136409	0.117281	0.0521009	0.0527209	0.132709	0.127333	0.0518065	0.0491026	1	0.979	1	0.217317(TRUE)	-241402	-15.0933	-0.119116	-0.12722
gene_2178	KAH8121380	LI328DRAFT_125965	Triasper1|125965		product_name=expressed protein	20.0362	1	1.11038	1.06081	0.452074	0.335937	0.1775	0.169339	0.405849	0.43527	0.201015	0.180343	1	0.314	0.661	0.355556(TRUE)	-24193.9	-19.0362	0.11038	-0.0467284
gene_2179	KAH8121381	LI328DRAFT_170904	Triasper1|170904	gene_909	product_name=jgi|569955|Colso1 purine and uridine phosphorylase	6.25146	0	1	1.93923	5.52124	0	0.888126	1.74257	66.125	0	10.0685	18.5268	1	0	0.038	0.182182(TRUE)	-1279.41	#DIV/0!	#DIV/0!	0.93923
gene_2180	KAH8121382	LI328DRAFT_170906	Triasper1|170906	gene_7794	product_name=jgi|495468|Triasp1 NAD(P)-binding protein	1.7928	0	1	1.71717	1.61056	0	0.901278	1.52338	77.7518	0	15.7875	31.4537	1	0	0.024	0.229429(TRUE)	-949.169	#DIV/0!	#DIV/0!	0.71717
gene_2181	KAH8121383	LI328DRAFT_170908	Triasper1|170908	gene_7793	product_name=hypothetical protein	55.4975	0	1.86854	1	50.5084	0	1.6804	0.907532	223.24	0	11.9921	7.44388	1	0	0.813	0.207407(TRUE)	-2079.45	#DIV/0!	#DIV/0!	-0.86854
gene_2182	KAH8121384	LI328DRAFT_152606	Triasper1|152606	gene_7792	product_name=hypothetical protein	155.575	1.74037	1	1.01592	1.52679	0.9808	0.400103	0.379465	1.25882	1.54542	0.5381	0.504313	1	0.888	0.493	0.249449(TRUE)	-24301.5	-88.3919	-0.74037	0.01592
gene_2183	KAH8121385	LI328DRAFT_108689	Triasper1|108689	gene_7791	product_name=jgi|1134501|Trici4 homoserine kinase	1.36158	1.99702	1.29366	1	0.0339293	0.0478592	0.0303482	0.0235817	0.0390162	0.0456109	0.0311007	0.0283335	0	1	1	0.418519(TRUE)	-192695	0.466693	-0.543698	-0.29366
gene_2184	KAH8121386	LI328DRAFT_108740	Triasper1|108740	gene_7789	product_name=jgi|1134502|Trici4 cerato-platanin	631.837	0	1.73408	1	108.952	0	0.877404	0.505332	101.644	0	2.56196	1.28611	1	0	0.938	0.187187(TRUE)	-37736.1	#DIV/0!	#DIV/0!	-0.73408
gene_2185	KAH8121387	LI328DRAFT_152609	Triasper1|152609	gene_7788	product_name=jgi|2539|Triaru1 S-adenosyl-L-methionine-dependent methyltransferase	1.13714	1	1.54245	2.41586	0.046952	0.0597445	0.0445284	0.0539328	0.0441394	0.063289	0.0431869	0.0542465	1	0	0	0.169069(TRUE)	-145590	-0.13714	0.54245	0.566249
gene_2186	KAH8121388	LI328DRAFT_142842	Triasper1|142842	gene_7786	product_name=jgi|460688|Triasp1 expressed protein	1	0	0	0	0.880609	0	0	0	2.08886	0	0	0	1	0.5	0.5	0.247347(TRUE)	-4245.68	#DIV/0!	#DIV/0!	#DIV/0!
gene_2187	KAH8121389	LI328DRAFT_170911	Triasper1|170911		product_name=hypothetical protein	1	0	0	0	0.952499	0	0	0	17.9386	0	0	0	1	0.5	0.5	0.221221(TRUE)	-1010.89	#DIV/0!	#DIV/0!	#DIV/0!
gene_2188	KAH8121390	LI328DRAFT_152612	Triasper1|152612	gene_7784	product_name=jgi|1218|Triham1 bacterial low temperature requirement A protein-domain-containing protein	6.32959	1	1.71229	1.8322	0.344919	0.310431	0.200534	0.191748	0.37207	0.344818	0.216265	0.217493	1	0.001	0.21	0.417017(TRUE)	-14931.9	-5.32959	0.71229	0.070029
gene_2189	KAH8121391	LI328DRAFT_125978	Triasper1|125978	gene_7783	product_name=hypothetical protein	10.1084	1.26496	1	1.81663	0.239856	0.190938	0.0896499	0.117461	0.211593	0.222522	0.0994336	0.12505	1	0.986	0	0.27017(TRUE)	-52181.3	-6.99108	-0.26496	0.81663
gene_2190	KAH8121392	LI328DRAFT_170919	Triasper1|170919	gene_7782	product_name=hypothetical protein	4.89822	0	0	1	4.76085	0	0	0.97031	280.185	0	0	43.69	1	0.5	0	0.447548(TRUE)	-803.649	#DIV/0!	#DIV/0!	#DIV/0!
gene_2191	KAH8121393	LI328DRAFT_170922	Triasper1|170922	gene_7781	product_name=hypothetical protein	134.486	0	1	1.51566	73.9713	0	0.589929	0.910877	108.932	0	2.2505	2.68346	1	0	0.203	0.182683(TRUE)	-7784.72	#DIV/0!	#DIV/0!	0.51566
gene_2192	KAH8121394	LI328DRAFT_170925	Triasper1|170925	gene_7779	product_name=jgi|1221|Triham1 S-adenosyl-L-methionine dependent methyltransferase	1	0	0	0	0.970639	0	0	0	125.914	0	0	0	1	0.5	0.5	0.195596(TRUE)	-272.875	#DIV/0!	#DIV/0!	#DIV/0!
gene_2193	KAH8121395	LI328DRAFT_125979	Triasper1|125979	gene_7778	product_name=jgi|2549|Triaru1 beta-lactamase superfamily domain-domain-containing protein	2.10727	1.32719	1	1.06612	0.142568	0.166719	0.100099	0.093271	0.145978	0.170813	0.0932983	0.0976253	1	1	0.165	0.323123(TRUE)	-19936.9	-0.587768	-0.32719	0.06612
gene_2194	KAH8121396	LI328DRAFT_170927	Triasper1|170927	gene_7777	product_name=jgi|103885|Triasp1 N-terminal fungal transcription regulatory domain-containing protein	24.5047	1.5826	1	1.3574	0.907934	0.668375	0.237536	0.277664	0.713795	0.794502	0.307163	0.336708	1	0.932	0.05	0.187287(TRUE)	-13082.8	-14.4838	-0.5826	0.3574
gene_2195	KAH8121397	LI328DRAFT_125980	Triasper1|125980	gene_7776	product_name=jgi|5576|Pocchl1 NADPH-P450 reductase	20334.7	0	1	0	1718.69	0	0.963583	0	845.861	0	32.5658	0	1	0	1	0.156957(TRUE)	-96900.9	#DIV/0!	#DIV/0!	#DIV/0!
gene_2196	KAH8121398	LI328DRAFT_142853	Triasper1|142853	gene_7773	product_name=hypothetical protein	1	0	0	0	0.539719	0	0	0	0.409834	0	0	0	1	0.5	0.5	0.205205(TRUE)	-22896.4	#DIV/0!	#DIV/0!	#DIV/0!
gene_2197	KAH8121399	LI328DRAFT_125983	Triasper1|125983	gene_7772	product_name=hypothetical protein	1	0	0	0	0.968065	0	0	0	149.011	0	0	0	1	0.5	0.5	0.174374(TRUE)	-257.794	#DIV/0!	#DIV/0!	#DIV/0!
gene_2198	KAH8121400	LI328DRAFT_125985	Triasper1|125985	gene_7771	product_name=jgi|1691|Triham1 porphobilinogen deaminase%2C dipyromethane cofactor binding domain-domain-containing protein	1	1.22871	1.60219	1.59289	0.0370682	0.054994	0.0376464	0.0392975	0.0349669	0.0572021	0.0375989	0.0418026	0	0	0.606	0.165065(TRUE)	-149977	0.22871	0.303961	-0.00583844
gene_2199	KAH8121401	LI328DRAFT_108852	Triasper1|108852	gene_7769	product_name=hypothetical protein	531.725	1.61691	1	2.3019	2.55773	1.10067	0.446293	0.72382	1.73633	2.28055	0.713381	0.900882	1	0.772	0.011	0.285686(TRUE)	-47669.2	-327.853	-0.61691	1.3019
gene_2200	KAH8121402	LI328DRAFT_108850	Triasper1|108850	gene_7768	product_name=hypothetical protein	3.18143	1.14605	1	1.36202	0.0815003	0.0982737	0.0510555	0.0573468	0.0950098	0.0945582	0.0507236	0.0622205	1	0.989	0	0.189189(TRUE)	-74766.8	-1.776	-0.14605	0.36202
gene_2201	KAH8121403	LI328DRAFT_108854	Triasper1|108854	gene_7767	product_name=NADP-dependent oxidoreductase domain-containing protein	3.47248	1	1.11312	2.12432	0.0856098	0.0839266	0.0507223	0.0633917	0.0842535	0.0802483	0.0518745	0.0624029	1	0.02	0	0.189089(TRUE)	-104327	-2.47248	0.11312	0.908438
gene_2202	KAH8121404	LI328DRAFT_142859	Triasper1|142859	gene_7766	product_name=hypothetical protein	1	2.68983	2.19881	2.01517	0.0279443	0.0523549	0.0364854	0.0339223	0.0296242	0.0480495	0.0391704	0.0375004	0	1	1	0.225826(TRUE)	-316748	1.68983	-0.223312	-0.0911288
gene_2203	KAH8121405	LI328DRAFT_142860	Triasper1|142860	gene_7765	product_name=jgi|104343|Triasp1 ribosomal protein S18	1	1.44121	1.46846	1.20225	0.0326432	0.0430899	0.0320482	0.0299344	0.0326239	0.0456594	0.0329508	0.0281246	0	0.222	1	0.373273(TRUE)	-178322	0.44121	0.0189077	-0.221426
gene_2204	KAH8121406	LI328DRAFT_125995	Triasper1|125995	gene_7764	product_name=jgi|104348|Triasp1 alpha-L RNA-binding motif-containing protein	1	2.49185	2.66317	2.07765	0.0379514	0.0616529	0.0433929	0.0425115	0.0363358	0.067524	0.0486766	0.0402078	0	0	1	0.385085(TRUE)	-237766	1.49185	0.0687521	-0.281818
gene_2205	KAH8121407	LI328DRAFT_108878	Triasper1|108878	gene_7763	product_name=jgi|1684|Triham1 phospholipid methyltransferase	3.82412	1.44639	1	1.01458	0.121916	0.124657	0.0629408	0.0627043	0.134945	0.134799	0.065631	0.066375	1	1	0.388	0.230731(TRUE)	-49860.2	-1.64391	-0.44639	0.01458
gene_2206	KAH8121408	LI328DRAFT_170929	Triasper1|170929	gene_7762	product_name=P-loop containing nucleoside triphosphate hydrolase protein	10.6017	2.9495	1.41729	1	0.347208	0.31466	0.131945	0.111134	0.297782	0.334966	0.137413	0.125643	1	1	1	0.288789(TRUE)	-36129.7	-2.59441	-1.08108	-0.41729
gene_2207	KAH8121409	LI328DRAFT_142864	Triasper1|142864	gene_7761	product_name=hypothetical protein	7.64368	0	0	1	7.42076	0	0	0.980253	5309.84	0	0	757.58	1	0.5	0	0.481582(TRUE)	-233.881	#DIV/0!	#DIV/0!	#DIV/0!
gene_2208	KAH8121410	LI328DRAFT_108907	Triasper1|108907	gene_7760	product_name=hypothetical protein	15378.8	0	0	1	480.263	0	0	0.792864	197.233	0	0	4.68841	1	0.5	0	0.174775(TRUE)	-861389	#DIV/0!	#DIV/0!	#DIV/0!
gene_2209	KAH8121411	LI328DRAFT_108939	Triasper1|108939	gene_7757	product_name=jgi|393373|Triasp1 S-adenosyl-L-methionine-dependent methyltransferase	41.8646	1	1.08094	2.25425	0.836088	0.519822	0.258837	0.400244	0.680902	0.703604	0.290892	0.412842	1	0.412	0	0.193493(TRUE)	-19043.9	-40.8646	0.08094	1.08545
gene_2210	KAH8121412	LI328DRAFT_126004	Triasper1|126004	gene_7756	product_name=jgi|452259|Triatro1 cytochrome P450	31.0774	2.3291	1	3.14603	0.662293	0.541603	0.164576	0.320882	0.620724	0.633964	0.18695	0.33504	1	1	0	0.294795(TRUE)	-33729.9	-12.3431	-1.3291	2.14603
gene_2211	KAH8121413	LI328DRAFT_126007	Triasper1|126007	gene_7755	product_name=jgi|391499|Triasp1 PIG-F-domain-containing protein	1	1.1782	1.06938	1.21115	0.03498	0.0485207	0.0280366	0.0310324	0.0329419	0.0432075	0.0292801	0.0298577	0	1	0	0.186186(TRUE)	-152227	0.1782	-0.10176	0.132572
gene_2212	KAH8121414	LI328DRAFT_142869	Triasper1|142869	gene_7753	product_name=Plasma membrane proteolipid 3	2570.24	3.558	1.86963	1	1.9677	1.28064	0.474889	0.294183	1.25993	1.74343	0.536997	0.422622	1	0.997	0.998	0.364464(TRUE)	-440763	-721.383	-0.90305	-0.86963
gene_2213	KAH8121415	LI328DRAFT_108986	Triasper1|108986	gene_7751	product_name=hypothetical protein	4.74312	1	1.02216	1.1979	0.0985966	0.0824714	0.0512339	0.0485678	0.0877716	0.0938746	0.0517886	0.0542655	1	0.346	0	0.188889(TRUE)	-100797	-3.74312	0.02216	0.17193
gene_2214	KAH8121416	LI328DRAFT_126012	Triasper1|126012	gene_7749	product_name=jgi|662687|Trilon1 cytidine deaminase-like protein	1	3.24387	3.43267	3.0308	0.0737913	0.159103	0.123105	0.103796	0.0756444	0.150629	0.104508	0.11402	0	0.074	1	0.205205(TRUE)	-78226.7	2.24387	0.0582021	-0.132595
gene_2215	KAH8121417	LI328DRAFT_142872	Triasper1|142872	gene_7746	product_name=jgi|2819|Triaru1 mitosis inhibitor protein kinase SWE1	9.05383	2.81388	1.21955	1	0.188401	0.19121	0.0841482	0.0688189	0.182812	0.199354	0.0805219	0.076241	1	1	1	0.191692(TRUE)	-74261.3	-2.21756	-1.30731	-0.21955
gene_2216	KAH8121418	LI328DRAFT_126016	Triasper1|126016	gene_7745	product_name=jgi|198477|Triasp1 DAO-domain-containing protein	430.789	1	2.37815	3.65811	1.23947	0.75015	0.646051	0.835246	1.30677	1.123	0.698157	0.838621	1	0.028	0.021	0.236937(TRUE)	-57507.5	-429.789	1.37815	0.538217
gene_2217	KAH8121419	LI328DRAFT_152632	Triasper1|152632	gene_7743	product_name=hypothetical protein	1	0	0	0	0.980625	0	0	0	301.711	0	0	0	1	0.5	0.5	0.247848(TRUE)	-165.821	#DIV/0!	#DIV/0!	#DIV/0!
gene_2218	KAH8121420	LI328DRAFT_152633	Triasper1|152633	gene_7742	product_name=jgi|69333|Trias1 glycoside hydrolase family 76 protein	3.18678	1	1.33947	2.05674	0.0529922	0.0561045	0.0328684	0.0407751	0.0552904	0.0571626	0.0343839	0.0405072	1	0	0	0.416216(TRUE)	-230024	-2.18678	0.33947	0.535488
gene_2219	KAH8121421	LI328DRAFT_109040	Triasper1|109040	gene_7741	product_name=hypothetical protein	1	2.2744	2.53544	2.70005	0.0317511	0.0533433	0.0411389	0.0402853	0.0329861	0.0558655	0.0384986	0.0412766	0	0	0	0.394995(TRUE)	-310536	1.2744	0.114773	0.0649236
gene_2220	KAH8121422	LI328DRAFT_152634	Triasper1|152634	gene_7740	product_name=jgi|2823|Triaru1 cytochrome P450	10.682	1.17263	1	1.98249	0.348224	0.273734	0.140278	0.190194	0.31785	0.336371	0.151119	0.20811	1	0.852	0	0.37968(TRUE)	-24413.7	-8.10944	-0.17263	0.98249
gene_2221	KAH8121423	LI328DRAFT_170937	Triasper1|170937	gene_7738	product_name=hypothetical protein	1	0	0	2.35119	0.989852	0	0	2.32763	193.022	0	0	322.586	1	0.5	0	0.496096(TRUE)	-239.316	#DIV/0!	#DIV/0!	#DIV/0!
gene_2222	KAH8121424	LI328DRAFT_126026	Triasper1|126026	gene_7737	product_name=jgi|473176|Triatr1 glycoside hydrolase family 43 protein	45.9425	1	1.42569	3.19767	0.62454	0.343946	0.210549	0.302819	0.497013	0.459277	0.220708	0.340663	1	0.05	0	0.345946(TRUE)	-51031.9	-44.9425	0.42569	1.24289
gene_2223	KAH8121425	LI328DRAFT_170942	Triasper1|170942	gene_7736	product_name=jgi|504276|Triasp1 OPT superfamily oligopeptide transporter	5.36056	1.04752	1	1.29512	0.405661	0.376636	0.198896	0.217903	0.40904	0.409395	0.20398	0.238023	1	0.571	0.033	0.213313(TRUE)	-6721.55	-4.11738	-0.04752	0.29512
gene_2224	KAH8121426	LI328DRAFT_109129	Triasper1|109129	gene_7735	product_name=jgi|417308|Triatrov1 thioredoxin-like [2Fe-2S] ferredoxin-domain-containing protein	1	1.71607	1.80109	1.69216	0.0233879	0.0370122	0.0280048	0.0249831	0.0245085	0.0401454	0.0255187	0.0256412	0	0.005	1	0.2998(TRUE)	-365777	0.71607	0.0495434	-0.0643733
gene_2225	KAH8121427	LI328DRAFT_109127	Triasper1|109127	gene_7734	product_name=hypothetical protein	10.256	1.03827	1	1.41198	0.0918622	0.0797502	0.0369928	0.0421763	0.0859206	0.0798845	0.0381902	0.0416275	1	0.768	0	0.278579(TRUE)	-245082	-8.87797	-0.03827	0.41198
gene_2226	KAH8121428	LI328DRAFT_170948	Triasper1|170948	gene_7733	product_name=jgi|476655|Triasp1 alpha/beta-hydrolase	16.0377	0	0	1	14.3886	0	0	0.933546	122.548	0	0	9.20194	1	0.5	0	0.280781(TRUE)	-2276.17	#DIV/0!	#DIV/0!	#DIV/0!
gene_2227	KAH8121429	LI328DRAFT_142885	Triasper1|142885	gene_7732	product_name=hypothetical protein	2.15911	0	0	1	2.0316	0	0	0.938303	10.1812	0	0	4.34981	1	0.5	0	0.163163(TRUE)	-1960.01	#DIV/0!	#DIV/0!	#DIV/0!
gene_2228	KAH8121430	LI328DRAFT_126030	Triasper1|126030	gene_7731	product_name=hypothetical protein	3.51553	1.39214	1	1.41592	0.100694	0.101964	0.0522404	0.0639106	0.106637	0.106364	0.0544406	0.0611061	1	1	0	0.21952(TRUE)	-72256	-1.52527	-0.39214	0.41592
gene_2229	KAH8121431	LI328DRAFT_142887	Triasper1|142887	gene_7730	product_name=hypothetical protein	2.17993	1	1.05685	1.46975	0.0313208	0.0326827	0.0197308	0.0231741	0.030062	0.0363782	0.0204768	0.0238687	1	0.008	0	0.255556(TRUE)	-370898	-1.17993	0.05685	0.390689
gene_2230	KAH8121432	LI328DRAFT_109174	Triasper1|109174		product_name=expressed protein	2.72102	2.19242	1	1.1404	0.907211	1.06495	0.441625	0.479708	0.979956	1.16238	0.668093	0.681103	0.701	0.943	0.355	0.489189(TRUE)	-828.803	-0.241103	-1.19242	0.1404
gene_2231	KAH8121433	LI328DRAFT_109172	Triasper1|109172	gene_7729	product_name=Putative methyltransferase-domain containing protein	1	3.51709	2.6947	2.71183	0.0704856	0.136835	0.112197	0.0968078	0.0814998	0.145075	0.0955767	0.0985196	0	1	0.386	0.235836(TRUE)	-70417.8	2.51709	-0.305188	0.00635692
gene_2232	KAH8121434	LI328DRAFT_170956	Triasper1|170956	gene_7728	product_name=hypothetical protein	561.168	1	1.39118	1.09184	2.08286	0.831896	0.661767	0.565752	1.11305	1.66503	0.978199	0.904742	1	0.321	0.693	0.364064(TRUE)	-33885.9	-560.168	0.39118	-0.274161
gene_2233	KAH8121435	LI328DRAFT_126046	Triasper1|126046	gene_7727	product_name=jgi|509022|Triatro1 protein phosphatase PTC2	1	1.0077	1.01638	1.12401	0.010575	0.0144377	0.0106691	0.00968065	0.0115031	0.0148079	0.00961902	0.0094869	0.265	0.245	0	0.373874(TRUE)	-935528	0.0077	0.00861367	0.105895
gene_2234	KAH8121436	LI328DRAFT_126056	Triasper1|126056	gene_7726	product_name=hypothetical protein	1.59447	1.74334	1.29993	1	0.0365486	0.0462722	0.0297561	0.0254039	0.0380416	0.0462676	0.0310918	0.0251256	0	1	1	0.406306(TRUE)	-208354	0.0933664	-0.341103	-0.29993
gene_2235	KAH8121437	LI328DRAFT_109221	Triasper1|109221	gene_7724	product_name=hypothetical protein	148897	0	1	1.40443	2012.02	0	0.88669	1.22314	1788.98	0	18.0406	40.1608	1	0	0.234	0.252653(TRUE)	-564480	#DIV/0!	#DIV/0!	0.40443
gene_2236	KAH8121438	LI328DRAFT_109226	Triasper1|109226	gene_7723	product_name=jgi|316552|FusspF23_1 PRP1 splicing factor%2C N-terminal-domain-containing protein	2.80416	1.3415	1.06752	1	0.0480513	0.0521891	0.0283683	0.0287564	0.0513776	0.0535926	0.0293212	0.0286646	1	1	0.999	0.452853(TRUE)	-201817	-1.09032	-0.256651	-0.06752
gene_2237	KAH8121439	LI328DRAFT_109233	Triasper1|109233	gene_7722	product_name=jgi|424512|Trilon1 S-adenosyl-L-methionine-dependent methyltransferase	1	4.65875	5.34324	4.45751	0.0511264	0.135196	0.102127	0.0952025	0.0599221	0.140879	0.107814	0.0916598	0	0	1	0.228629(TRUE)	-191653	3.65875	0.146926	-0.198705
gene_2238	KAH8121440	LI328DRAFT_152646	Triasper1|152646	gene_7721	product_name=jgi|463239|Triatrov1 vacuolar segregation subunit 7-domain-containing protein	16.44	1.73337	1	1.34485	0.202154	0.184523	0.069787	0.0793768	0.207296	0.198992	0.0736451	0.0826732	1	1	0	0.163263(TRUE)	-106637	-8.48441	-0.73337	0.34485
gene_2239	KAH8121441	LI328DRAFT_126071	Triasper1|126071		product_name=expressed protein	5.81398	2.76204	1	2.43258	1.74894	1.71599	0.573657	1.09488	1.8129	2.10547	1.03549	1.36182	0.953	0.95	0.041	0.340941(TRUE)	-716.301	-1.10496	-1.76204	1.43258
gene_2240	KAH8121442	LI328DRAFT_126072	Triasper1|126072	gene_7717	product_name=expressed protein	2.29678	1.17346	1	1.13486	0.161158	0.161085	0.0974993	0.108117	0.151755	0.190743	0.103232	0.107873	1	0.936	0.042	0.416016(TRUE)	-17843.8	-0.957272	-0.17346	0.13486
gene_2241	KAH8121443	LI328DRAFT_126073	Triasper1|126073	gene_7716	product_name=hypothetical protein	1.96779	1.03041	1	1.32649	0.0610603	0.0779925	0.0448229	0.0482275	0.0673878	0.0716902	0.0425635	0.0508328	1	0.753	0	0.232633(TRUE)	-81806.3	-0.909716	-0.03041	0.32649
gene_2242	KAH8121444	LI328DRAFT_126074	Triasper1|126074	gene_7714	product_name=jgi|417702|TriharM10_1 50S ribosomal protein L30e-like protein	1	9.09759	11.7699	11.9467	0.0145454	0.0512927	0.0397512	0.0355598	0.0134733	0.0504941	0.0419623	0.039542	0	0	0	0.279479(TRUE)	-4074720	8.09759	0.293738	0.0150214
gene_2243	KAH8121445	LI328DRAFT_109311	Triasper1|109311	gene_7713	product_name=jgi|433925|Verdah1 60S ribosomal protein L10-B	1	5.1169	4.83888	5.00708	0.00853405	0.0224574	0.0143132	0.0168047	0.00957153	0.0221138	0.0177654	0.0191027	0	1	0	0.276376(TRUE)	-5118920	4.1169	-0.0574554	0.0347601
gene_2244	KAH8121446	LI328DRAFT_126080	Triasper1|126080	gene_7712	product_name=hypothetical protein	10.7195	1.00255	1	1.12906	0.0879238	0.0754193	0.0378525	0.0391155	0.0931009	0.0786278	0.0351358	0.0417632	1	0.539	0	0.419019(TRUE)	-241543	-9.69223	-0.00255	0.12906
gene_2245	KAH8121447	LI328DRAFT_126081	Triasper1|126081		product_name=expressed protein	1	0	0	0	0.968077	0	0	0	18.5579	0	0	0	1	0.5	0.5	0.251852(TRUE)	-832.124	#DIV/0!	#DIV/0!	#DIV/0!
gene_2246	KAH8121448	LI328DRAFT_126082	Triasper1|126082	gene_7710	product_name=hypothetical protein	5.43445	1.52243	1	1.19646	0.144412	0.154519	0.0657233	0.0723284	0.171479	0.153055	0.0745433	0.0720452	1	1	0.001	0.300901(TRUE)	-52020.2	-2.56959	-0.52243	0.19646
gene_2247	KAH8121449	LI328DRAFT_126083	Triasper1|126083	gene_7709	product_name=hypothetical protein	18.9454	1.72817	1	1.31552	0.13839	0.131107	0.0487243	0.0527123	0.142712	0.135378	0.054765	0.0596083	1	1	0	0.376276(TRUE)	-237253	-9.96269	-0.72817	0.31552
gene_2248	KAH8121450	LI328DRAFT_126084	Triasper1|126084	gene_7708	product_name=jgi|238861|Triasp1 expressed protein	1.5134	1.49311	1.13851	1	0.0554226	0.0691045	0.0411037	0.0406887	0.0567103	0.071615	0.04361	0.040168	0.657	1	1	0.173974(TRUE)	-87040.9	-0.0135891	-0.31146	-0.13851
gene_2249	KAH8121451	LI328DRAFT_109381	Triasper1|109381	gene_7707	product_name=hypothetical protein	1	6.51267	5.66619	4.88373	0.0294366	0.0787202	0.0572355	0.0549095	0.0295988	0.0786251	0.0543752	0.057234	0	1	1	0.243143(TRUE)	-593787	5.51267	-0.149391	-0.160218
gene_2250	KAH8121452	LI328DRAFT_109391	Triasper1|109391	gene_7706	product_name=jgi|438913|Triatrov1 ornithine decarboxylase antizyme-domain-containing protein	1.68788	1.0093	1	1.14121	0.0271173	0.0292397	0.020076	0.0202751	0.0269065	0.0334035	0.020266	0.0234595	1	0.656	0	0.28959(TRUE)	-305311	-0.672327	-0.0093	0.14121
gene_2251	KAH8121453	LI328DRAFT_126090	Triasper1|126090	gene_7705	product_name=hypothetical protein	3.54463	1.18546	1	1.13535	0.0587637	0.0602705	0.0319131	0.032611	0.0586037	0.0606403	0.0298405	0.0330803	1	1	0	0.311111(TRUE)	-180856	-1.99009	-0.18546	0.13535
gene_2252	KAH8121454	LI328DRAFT_126092	Triasper1|126092	gene_7704	product_name=jgi|535193|Triatr1 oxysterol binding protein	1.98291	1.13339	1	1.60121	0.0411201	0.0469661	0.0265206	0.0342375	0.044714	0.0484213	0.0275053	0.0351041	1	1	0	0.369469(TRUE)	-206273	-0.749539	-0.13339	0.60121
gene_2253	KAH8121455	LI328DRAFT_126094	Triasper1|126094	gene_7702	product_name=jgi|263471|Triatr1 glycoside hydrolase family 72 protein	423.668	1.01762	1	1.20016	0.582503	0.392296	0.213358	0.216861	0.476115	0.449184	0.243502	0.260573	1	0.544	0.118	0.163664(TRUE)	-199575	-415.332	-0.01762	0.20016
gene_2254	KAH8121456	LI328DRAFT_126096	Triasper1|126096	gene_7701	product_name=jgi|535189|Triatr1 ClpP/crotonase-like domain-containing protein	7.3398	1	1.76751	1.67962	0.186688	0.160395	0.106096	0.109661	0.195343	0.178408	0.112691	0.101284	1	0	0.87	0.232432(TRUE)	-54996.1	-6.3398	0.76751	-0.0523273
gene_2255	KAH8121457	LI328DRAFT_126097	Triasper1|126097	gene_7700	product_name=jgi|82504|TriharM10_1 TFIIH subunit TTDA/Tfb5	1.07061	1	1.14996	1.33526	0.049091	0.0692742	0.0463768	0.0494583	0.0505124	0.0697713	0.043627	0.0485052	0.899	0.002	0	0.253854(TRUE)	-73378.9	-0.07061	0.14996	0.161136
gene_2256	KAH8121458	LI328DRAFT_109465	Triasper1|109465	gene_7698	product_name=hypothetical protein	275.902	3.24559	1	2.06778	6.87534	2.66924	0.775273	1.23786	3.51879	5.4538	1.77883	2.18312	1	0.895	0.143	0.382282(TRUE)	-6931.41	-84.0083	-2.24559	1.06778
gene_2257	KAH8121459	LI328DRAFT_109485	Triasper1|109485	gene_7696	product_name=hypothetical protein	3.17347	1.50512	1	1.48935	0.0571829	0.0602114	0.0320823	0.0358858	0.0569906	0.0625997	0.0342437	0.0370417	1	1	0	0.427127(TRUE)	-192150	-1.10845	-0.50512	0.48935
gene_2258	KAH8121460	LI328DRAFT_126103	Triasper1|126103	gene_7695	product_name=jgi|10396|Triaru1 mitochondrial carrier domain-containing protein	2.60415	1.3286	1.14511	1	0.0775128	0.0908465	0.0480814	0.0481985	0.0823833	0.0932983	0.0499271	0.0453757	1	1	1	0.220821(TRUE)	-74198.1	-0.960071	-0.160238	-0.14511
gene_2259	KAH8121461	LI328DRAFT_142914	Triasper1|142914	gene_7694	product_name=jgi|484302|Fusven1 ribosomal protein L22e	1	10.2804	12.3485	13.2321	0.013577	0.050862	0.0429592	0.0401417	0.0156693	0.0533692	0.0380778	0.042136	0	0	0	0.35005(TRUE)	-4129490	9.2804	0.201169	0.0715552
gene_2260	KAH8121462	LI328DRAFT_126112	Triasper1|126112	gene_7693	product_name=hypothetical protein	1	5.29596	3.15261	3.43493	0.0165509	0.038066	0.0213863	0.0250336	0.0173532	0.0310547	0.0233958	0.0247939	0	1	0	0.178879(TRUE)	-1220070	4.29596	-0.679865	0.0895512
gene_2261	KAH8121463	LI328DRAFT_126115	Triasper1|126115	gene_7691	product_name=jgi|1134528|Trici4 DEAD-domain-containing protein	1	1.85695	1.9463	2.23132	0.021176	0.0373635	0.0267084	0.0276396	0.0228114	0.0387387	0.0262266	0.027859	0	0	0	0.250851(TRUE)	-521832	0.85695	0.0481165	0.146442
gene_2262	KAH8121464	LI328DRAFT_109591	Triasper1|109591	gene_7690	product_name=hypothetical protein	2.957	1.42417	1.10697	1	0.0862792	0.103334	0.0637211	0.0502406	0.0930606	0.104987	0.057571	0.0499803	1	1	0.994	0.201902(TRUE)	-62108.2	-1.0763	-0.286548	-0.10697
gene_2263	KAH8121465	LI328DRAFT_142918	Triasper1|142918	gene_7688	product_name=jgi|303002|Triat2 hypothetical GPI-anchored cell wall organization protein	2.23731	1	1.05991	1.75403	0.0219519	0.024225	0.0136182	0.0158118	0.0230249	0.0241445	0.0130238	0.0150619	1	0	0	0.352052(TRUE)	-879803	-1.23731	0.05991	0.654886
gene_2264	KAH8121466	LI328DRAFT_126118	Triasper1|126118	gene_7687	product_name=jgi|512487|TriharT22_1 DNA glycosylase	14.5695	1.5116	1	1.09673	0.25297	0.218514	0.0882721	0.0933213	0.219209	0.240708	0.0998873	0.106926	1	1	0.072	0.294895(TRUE)	-59741.9	-8.63846	-0.5116	0.09673
gene_2265	KAH8121467	LI328DRAFT_152664	Triasper1|152664	gene_7686	product_name=jgi|111307|Trilon1 family 62 glycosyltransferase	6.97932	1.01914	1	1.28398	0.0701536	0.0563984	0.0274466	0.0307209	0.0615735	0.0588508	0.0321052	0.0316924	1	0.674	0	0.369469(TRUE)	-280209	-5.84824	-0.01914	0.28398
gene_2266	KAH8121468	LI328DRAFT_126130	Triasper1|126130	gene_7685	product_name=jgi|5540|Triaru1 Snf7-domain-containing protein	5.32077	1	1.24517	1.49925	0.0424252	0.0406572	0.0236983	0.0241914	0.038546	0.0409585	0.0265592	0.025227	1	0	0	0.325025(TRUE)	-494724	-4.32077	0.24517	0.204052
gene_2267	KAH8121469	LI328DRAFT_170970	Triasper1|170970	gene_7683	product_name=hypothetical protein	29.6376	1	2.07799	15.4837	0.93555	0.426632	0.325927	0.825287	0.962838	0.635169	0.342368	0.80759	1	0.001	0	0.332132(TRUE)	-33442.8	-28.6376	1.07799	6.45129
gene_2268	KAH8121470	LI328DRAFT_170973	Triasper1|170973	gene_7682	product_name=jgi|6240|Triham1 major facilitator superfamily domain-containing protein	24.0007	0	1	1.88685	22.173	0	0.914201	1.73461	127.394	0	6.86484	11.2624	1	0	0.119	0.230631(TRUE)	-1915.77	#DIV/0!	#DIV/0!	0.88685
gene_2269	KAH8121471	LI328DRAFT_152668	Triasper1|152668	gene_7676	product_name=jgi|8004|Triaru1 serine/threonine protein kinase	3.84544	1.82088	1.03013	1	0.0640902	0.0730509	0.0312388	0.0319236	0.0668835	0.0632226	0.0335602	0.0333664	1	1	0.885	0.287788(TRUE)	-176557	-1.11186	-0.767622	-0.03013
gene_2270	KAH8121472	LI328DRAFT_126140	Triasper1|126140	gene_7674	product_name=jgi|426585|Triatrov1 integral peroxisomal membrane peroxin-domain-containing protein	9.41184	1	1.20279	1.69816	0.139285	0.129665	0.0689168	0.0820956	0.157999	0.145451	0.0788391	0.0880535	1	0.011	0	0.234635(TRUE)	-88106.1	-8.41184	0.20279	0.411851
gene_2271	KAH8121473	LI328DRAFT_126141	Triasper1|126141	gene_7673	product_name=jgi|162136|Triatro1 geranylgeranyl pyrophosphate synthase	2.17485	1.05589	1	1.55084	0.0839781	0.0889811	0.0460287	0.0609005	0.0761932	0.0873863	0.0517745	0.0596353	1	0.82	0	0.229129(TRUE)	-67882.1	-1.05973	-0.05589	0.55084
gene_2272	KAH8121474	LI328DRAFT_126143	Triasper1|126143	gene_7671	product_name=jgi|262388|Triatr1 cell division protein Cdc14	1	1.9821	1.66886	1.40993	0.0873948	0.163381	0.104724	0.0981632	0.0972873	0.146179	0.104166	0.0928437	0	0.993	1	0.314715(TRUE)	-27849.9	0.9821	-0.187697	-0.183647
gene_2273	KAH8121475	LI328DRAFT_109863	Triasper1|109863	gene_7669	product_name=hypothetical protein	3.4347	1.08089	1	1.63636	0.176556	0.158487	0.0835138	0.108848	0.149052	0.167967	0.0944442	0.107839	1	0.793	0	0.376176(TRUE)	-31397.9	-2.17766	-0.08089	0.63636
gene_2274	KAH8121476	LI328DRAFT_126146	Triasper1|126146	gene_7668	product_name=hypothetical protein	6.76029	1	3.08973	1.67207	0.0652127	0.0607026	0.050479	0.0400282	0.0631533	0.0636113	0.0497177	0.0382869	1	0	1	0.360861(TRUE)	-356551	-5.76029	2.08973	-0.847847
gene_2275	KAH8121477	LI328DRAFT_126148	Triasper1|126148	gene_7667	product_name=hypothetical protein	1	0	0	0	0.681844	0	0	0	0.598313	0	0	0	1	0.5	0.5	0.222022(TRUE)	-12873.8	#DIV/0!	#DIV/0!	#DIV/0!
gene_2276	KAH8121478	LI328DRAFT_126150	Triasper1|126150	gene_7665	product_name=jgi|253974|Triasp1 DUF1711-domain-containing protein	3.07253	1.65069	1.10721	1	0.0724829	0.0791355	0.0373769	0.0357334	0.0730702	0.0801781	0.0415177	0.039557	1	1	1	0.167768(TRUE)	-120233	-0.861361	-0.490855	-0.10721
gene_2277	KAH8121479	LI328DRAFT_109922	Triasper1|109922	gene_7663	product_name=jgi|253993|Triasp1 SPRY-domain-containing protein	11.3242	1.12317	1	1.33815	0.104945	0.0933215	0.0394623	0.0472124	0.100321	0.0984822	0.0427128	0.0462986	1	0.992	0	0.415215(TRUE)	-214984	-9.08236	-0.12317	0.33815
gene_2278	KAH8121480	LI328DRAFT_142933	Triasper1|142933	gene_7662	product_name=hypothetical protein	2.52255	1.39241	1.11049	1	0.078177	0.0921177	0.0506734	0.048879	0.0839963	0.0893073	0.0475435	0.050948	1	1	0.999	0.261461(TRUE)	-68175.2	-0.811643	-0.25387	-0.11049
gene_2279	KAH8121481	LI328DRAFT_142934	Triasper1|142934	gene_7659	product_name=hypothetical protein	79.8987	1.18703	1	1.06245	0.322642	0.271039	0.127818	0.119106	0.323356	0.289066	0.130639	0.132203	1	0.887	0.23	0.23003(TRUE)	-143290	-66.3098	-0.18703	0.06245
gene_2280	KAH8121482	LI328DRAFT_109960	Triasper1|109960	gene_7657	product_name=hypothetical protein	5.41082	1	1.33851	1.28167	0.146067	0.129031	0.0775025	0.0746216	0.137925	0.132476	0.0788132	0.0773083	1	0	0.82	0.303504(TRUE)	-56412.9	-4.41082	0.33851	-0.0443484
gene_2281	KAH8121483	LI328DRAFT_126164	Triasper1|126164	gene_7655	product_name=jgi|226530|Triasp1 S-adenosyl-L-methionine-dependent methyltransferase	1.50572	1	1.21561	1.49223	0.075975	0.0980649	0.0633389	0.0669516	0.0761623	0.0956727	0.0587602	0.0699006	1	0	0	0.197998(TRUE)	-49160.1	-0.50572	0.21561	0.227557
gene_2282	KAH8121484	LI328DRAFT_126166	Triasper1|126166	gene_7654	product_name=jgi|226487|Triasp1 cysteine proteinase	1	1.94937	1.81265	1.66945	0.0515099	0.0814571	0.0604489	0.0523671	0.0522334	0.083237	0.0701951	0.0610767	0	0.982	0.999	0.208509(TRUE)	-86562.6	0.94937	-0.0754255	-0.0857768
gene_2283	KAH8121485	LI328DRAFT_126167	Triasper1|126167	gene_7653	product_name=Meiotic cell cortex C-terminal pleckstrin homology-domain containing protein	1	1.23934	1.11563	2.18851	0.0692947	0.106538	0.0612212	0.0850152	0.0758527	0.112452	0.0661616	0.0921891	0.001	0.95	0	0.22953(TRUE)	-45731.4	0.23934	-0.110888	0.961681
gene_2284	KAH8121486	LI328DRAFT_126171	Triasper1|126171	gene_7652	product_name=jgi|452484|Triatro1 HAD-like domain-containing protein	18.4753	1.93793	1	1.347	0.292387	0.260353	0.096418	0.105276	0.272352	0.293365	0.113311	0.125581	1	1	0	0.265866(TRUE)	-62702.4	-8.53352	-0.93793	0.347
gene_2286	KAH8121487	LI328DRAFT_110034	Triasper1|110034	gene_7650	product_name=jgi|162583|Triatro1 ras-like GTPase Ras2	2.13433	1	1.16152	1.45602	0.0710539	0.0875784	0.0550615	0.0580583	0.0723013	0.0856778	0.0600813	0.0595746	1	0.007	0	0.268268(TRUE)	-64141.8	-1.13433	0.16152	0.253547
gene_2287	KAH8121488	LI328DRAFT_126176	Triasper1|126176	gene_7647	product_name=hypothetical protein	4.82142	1.22512	1	1.63901	0.0545521	0.0543766	0.0286279	0.0360947	0.0563195	0.054914	0.0313045	0.0348274	1	1	0	0.281682(TRUE)	-277777	-2.93547	-0.22512	0.63901
gene_2288	KAH8121489	LI328DRAFT_126178	Triasper1|126178	gene_7646	product_name=hypothetical protein	1.08068	1	1.06645	1.49828	0.0207809	0.0262611	0.0164028	0.0194711	0.0199737	0.0252019	0.0169781	0.0178736	1	0.001	0	0.23984(TRUE)	-428937	-0.08068	0.06645	0.404923
gene_2289	KAH8121490	LI328DRAFT_126180	Triasper1|126180	gene_7643	product_name=jgi|365825|TriharT22_1 glycosyltransferase family 2 protein	2.20166	1.24263	1	1.40758	0.0201489	0.0248833	0.0136432	0.0171765	0.0221655	0.025607	0.0137986	0.017394	1	1	0	0.193193(TRUE)	-633090	-0.771774	-0.24263	0.40758
gene_2290	KAH8121491	LI328DRAFT_126183	Triasper1|126183	gene_7642	product_name=jgi|57161|FusspF10_1 ubiquitin-conjugating enzyme/RWD-like protein	1.86549	1.04251	1	1.18361	0.0365854	0.0414959	0.0247661	0.027432	0.0364297	0.0407707	0.0237581	0.0250829	1	0.936	0	0.402503(TRUE)	-217775	-0.789422	-0.04251	0.18361
gene_2291	KAH8121492	LI328DRAFT_126190	Triasper1|126190	gene_7641	product_name=jgi|1419|Ustvir1 ketol-acid reductoisomerase	1	1.99574	1.355	1.30376	0.00976008	0.0180636	0.0108325	0.0112343	0.0112555	0.0148889	0.0121169	0.0106755	0	1	1	0.17017(TRUE)	-1392420	0.99574	-0.472871	-0.0393017
gene_2292	KAH8121493	LI328DRAFT_152683	Triasper1|152683	gene_7640	product_name=jgi|162892|Triatro1 subtilisin like protease	5.8558	1.13268	1	1.46521	0.0761843	0.0708827	0.0361731	0.0421166	0.072345	0.0675665	0.0359327	0.0423003	1	0.999	0	0.346547(TRUE)	-203270	-4.16986	-0.13268	0.46521
gene_2293	KAH8121494	LI328DRAFT_110150	Triasper1|110150	gene_7639	product_name=hypothetical protein	10.3516	1.13716	1	1.28249	0.0859079	0.0879497	0.0458303	0.0463006	0.101285	0.0856652	0.0420973	0.0478445	1	0.992	0	0.155656(TRUE)	-182209	-8.10303	-0.13716	0.28249
gene_2294	KAH8121495	LI328DRAFT_126202	Triasper1|126202	gene_7638	product_name=jgi|426647|Triatrov1 LETM1-like protein-domain-containing protein	2.47165	1.22834	1.04913	1	0.0288923	0.0335844	0.0178092	0.0179234	0.0290464	0.0319151	0.0168103	0.0183703	1	1	1	0.282983(TRUE)	-446714	-1.01219	-0.170818	-0.04913
gene_2295	KAH8121496	LI328DRAFT_110174	Triasper1|110174	gene_7637	product_name=jgi|305464|Triasp1 adenylate kinase	4.70168	1.19926	1	1.15259	0.0685122	0.0636224	0.0342387	0.0363733	0.0654756	0.0681373	0.0343903	0.0355166	1	1	0	0.333634(TRUE)	-189620	-2.92048	-0.19926	0.15259
gene_2296	KAH8121497	LI328DRAFT_110180	Triasper1|110180	gene_7636	product_name=jgi|472968|Triatr1 ER lumen protein retaining receptor-domain-containing protein	6.57422	1	1.1253	1.73686	0.102454	0.0916079	0.048471	0.0583226	0.103421	0.0994808	0.0498323	0.057644	1	0.013	0	0.257758(TRUE)	-129477	-5.57422	0.1253	0.543464
gene_2297	KAH8121498	LI328DRAFT_110192	Triasper1|110192	gene_7635	product_name=jgi|305479|Triasp1 mannosylphosphorylation protein	2.89006	1	1.00188	1.00946	0.0923549	0.0957038	0.0511096	0.0493534	0.0884589	0.0885636	0.0528181	0.053556	1	0.475	0.441	0.269069(TRUE)	-60948.9	-1.89006	0.00188	0.00756578
gene_2298	KAH8121499	LI328DRAFT_110225	Triasper1|110225	gene_7634	product_name=hypothetical protein	1.10012	1.70839	1.23987	1	0.0587129	0.0877855	0.0527263	0.0483507	0.0621476	0.0782043	0.0599986	0.0498803	0	1	1	0.216416(TRUE)	-59868.1	0.552912	-0.377878	-0.23987
gene_2299	KAH8121500	LI328DRAFT_126211	Triasper1|126211	gene_7633	product_name=jgi|840364|Trihar1 CS-domain-containing protein	1	2.36167	3.01666	3.29081	0.0263524	0.0517097	0.0406969	0.0428141	0.0276136	0.0577776	0.0435113	0.0409867	0	0	0	0.309109(TRUE)	-434875	1.36167	0.277342	0.0908787
gene_2300	KAH8121501	LI328DRAFT_126212	Triasper1|126212	gene_7632	product_name=jgi|452541|Triatro1 CDK-activating kinase assembly factor MAT1-domain-containing protein	4.01582	1.07347	1	1.23795	0.0888447	0.0904429	0.0441984	0.0485249	0.0893155	0.0889288	0.0479143	0.0524157	1	0.921	0	0.35015(TRUE)	-103493	-2.74097	-0.07347	0.23795
gene_2301	KAH8121502	LI328DRAFT_110243	Triasper1|110243	gene_7631	product_name=jgi|472957|Triatr1 ANTH domain-domain-containing protein	8.92308	1.45891	1	1.38028	0.157002	0.12248	0.0538264	0.0602439	0.140833	0.141603	0.0609333	0.0640977	1	1	0	0.194595(TRUE)	-118042	-5.11626	-0.45891	0.38028
gene_2302	KAH8121503	LI328DRAFT_126215	Triasper1|126215	gene_7629	product_name=jgi|472952|Triatr1 tRNA synthetases class II-domain-containing protein	1	6.12782	4.59059	3.89642	0.0494457	0.136681	0.0969486	0.0767099	0.0512066	0.123796	0.0974529	0.0848119	0	1	1	0.291592(TRUE)	-200511	5.12782	-0.334865	-0.178156
gene_2303	KAH8121504	LI328DRAFT_110280	Triasper1|110280	gene_7628	product_name=jgi|426669|Triatrov1 small-subunit processome	1	2.32247	2.47581	2.1931	0.0362121	0.0618694	0.0455305	0.0430695	0.0372185	0.0587329	0.0445164	0.0450617	0	0	1	0.334735(TRUE)	-231770	1.32247	0.0660245	-0.128909
gene_2304	KAH8121505	LI328DRAFT_110277	Triasper1|110277	gene_7627	product_name=hypothetical protein	20.169	1	3.36335	22.5017	0.733086	0.348511	0.346703	0.68154	0.691196	0.484431	0.341778	0.706928	1	0	0	0.242843(TRUE)	-51062.1	-19.169	2.36335	5.69026
gene_2305	KAH8121506	LI328DRAFT_110278	Triasper1|110278		product_name=jgi|217173|Triasp1 expressed protein	16.7777	1	1.3636	4.39888	1.52536	0.768161	0.565254	1.00108	1.45645	1.41455	0.721386	1.06831	1	0.338	0	0.321021(TRUE)	-3215.3	-15.7777	0.3636	2.22593
gene_2306	KAH8121507	LI328DRAFT_126219	Triasper1|126219	gene_7624	product_name=jgi|780279|Trihar1 xylitol dehydrogenase	3.15738	1	1.07773	1.96944	0.0576231	0.0609492	0.0375899	0.0436339	0.0576487	0.065061	0.0365439	0.0495713	1	0.038	0	0.303604(TRUE)	-174209	-2.15738	0.07773	0.827396
gene_2307	KAH8121508	LI328DRAFT_126220	Triasper1|126220	gene_7622	product_name=hypothetical protein	3.40855	1	1.01829	2.03908	0.179549	0.175594	0.0934349	0.126953	0.165837	0.192601	0.0930016	0.134725	1	0.44	0	0.342342(TRUE)	-27945.8	-2.40855	0.01829	1.00246
gene_2308	KAH8121509	LI328DRAFT_110329	Triasper1|110329	gene_7621	product_name=jgi|163243|Triatro1 cytochrome c oxidase biogenesis protein Cmc1 like-domain-containing protein	1	1.70702	1.72034	1.7971	0.0493513	0.0776287	0.0472394	0.0487124	0.0460976	0.0725158	0.0498256	0.0513969	0	0.373	0.024	0.188989(TRUE)	-115941	0.70702	0.00780307	0.0446191
gene_2309	KAH8121510	LI328DRAFT_110333	Triasper1|110333	gene_7620	product_name=jgi|87390|Triasp1 FAD dependent oxidoreductase	6.55517	1.55315	1	1.28243	0.205526	0.198551	0.0870754	0.0953185	0.191086	0.192283	0.0866247	0.0951855	1	1	0	0.283283(TRUE)	-40409.3	-3.22056	-0.55315	0.28243
gene_2310	KAH8121511	LI328DRAFT_110352	Triasper1|110352	gene_7619	product_name=jgi|119274|Triasp1 PLP-dependent transferase	3.98833	1.25316	1	2.17806	0.227899	0.209121	0.10967	0.153213	0.215047	0.240572	0.117655	0.160561	1	0.973	0	0.358258(TRUE)	-22472	-2.18262	-0.25316	1.17806
gene_2311	KAH8121512	LI328DRAFT_152696	Triasper1|152696	gene_7618	product_name=hypothetical protein	1.9678	0	1.27226	1	1.34647	0	0.844379	0.669027	2.22025	0	1.28496	1.08236	1	0	0.981	0.245746(TRUE)	-6744.29	#DIV/0!	#DIV/0!	-0.27226
gene_2312	KAH8121513	LI328DRAFT_110347	Triasper1|110347	gene_7617	product_name=jgi|261107|Triatr1 fungal-specific transcription factor domain-domain-containing protein	1.61437	1.5718	1.1054	1	0.0583705	0.0654974	0.0394716	0.038009	0.0542355	0.0683671	0.0414773	0.0402189	0.709	1	1	0.15966(TRUE)	-94725	-0.0270836	-0.421929	-0.1054
gene_2313	KAH8121514	LI328DRAFT_142966	Triasper1|142966	gene_7615	product_name=hypothetical protein	2.15076	1.74302	1	1.7294	0.484423	0.595472	0.312142	0.373032	0.483324	0.644163	0.3535	0.417698	0.759	0.97	0.001	0.331131(TRUE)	-2483.6	-0.233927	-0.74302	0.7294
gene_2314	KAH8121515	LI328DRAFT_142967	Triasper1|142967	gene_7614	product_name=hypothetical protein	13.2291	1.55552	1	2.50092	0.494737	0.437314	0.178452	0.270137	0.492863	0.446887	0.191391	0.302814	1	0.987	0	0.436837(TRUE)	-18564.4	-7.50462	-0.55552	1.50092
gene_2315	KAH8121516	LI328DRAFT_126229	Triasper1|126229	gene_7610	product_name=jgi|452584|Triatro1 platelet-activating factor acetylhydrolase%2C isoform II-domain-containing protein	8033.41	0	3.71528	1	1136.13	0	3.40907	0.932235	1008.85	0	32.345	9.15798	1	0	0.899	0.252753(TRUE)	-23827.3	#DIV/0!	#DIV/0!	-2.71528
gene_2316	KAH8121517	LI328DRAFT_142969	Triasper1|142969	gene_7609	product_name=jgi|850274|FusspF11_1 ribosomal protein S30	1	8.80596	8.73045	8.56769	0.0131767	0.0331926	0.0285088	0.0248636	0.0131236	0.0337408	0.0240729	0.0279159	0	0.997	1	0.192292(TRUE)	-5306980	7.80596	-0.00864904	-0.018997
gene_2317	KAH8121518	LI328DRAFT_126232	Triasper1|126232	gene_7608	product_name=jgi|780287|Trihar1 RNA-binding domain-containing protein	1	1.9305	2.61688	2.50745	0.0277436	0.0537703	0.0358342	0.0330352	0.0262808	0.0465415	0.0415054	0.0396952	0	0	1	0.321922(TRUE)	-369277	0.9305	0.355545	-0.0436419
gene_2318	KAH8121519	LI328DRAFT_110432	Triasper1|110432	gene_7607	product_name=hypothetical protein	7.03798	1.4	1	1.06057	0.120789	0.108346	0.0506311	0.0510428	0.11097	0.115913	0.0560917	0.052922	1	1	0.066	0.16997(TRUE)	-103215	-4.02713	-0.4	0.06057
gene_2319	KAH8121520	LI328DRAFT_110436	Triasper1|110436	gene_7606	product_name=UV radiation resistance protein and autophagy-related subunit 14-domain containing protein	7.29662	1.26373	1	1.20575	0.156076	0.142455	0.070351	0.0751192	0.160706	0.162798	0.0730847	0.0754614	1	1	0	0.265165(TRUE)	-62167.6	-4.77388	-0.26373	0.20575
gene_2320	KAH8121521	LI328DRAFT_126235	Triasper1|126235	gene_7605	product_name=NUDIX hydrolase domain-like protein	1	1.94612	1.65662	1.38865	0.105816	0.182003	0.116221	0.106318	0.108881	0.173972	0.119056	0.113256	0	0.985	0.998	0.356657(TRUE)	-21238.9	0.94612	-0.174753	-0.192972
gene_2321	KAH8121522	LI328DRAFT_170990	Triasper1|170990	gene_7604	product_name=GLEYA domain-domain containing protein	273.836	1.45323	1	1.45163	0.72443	0.677048	0.278207	0.302408	0.782307	0.663964	0.343756	0.344501	1	0.854	0.027	0.172372(TRUE)	-89301.9	-187.433	-0.45323	0.45163
gene_2322	KAH8121523	LI328DRAFT_170992	Triasper1|170992	gene_7602	product_name=hypothetical protein	22.7324	0	1	5.5295	20.3798	0	0.905737	4.92297	177.054	0	7.47855	36.8806	1	0	0	0.319319(TRUE)	-2040.71	#DIV/0!	#DIV/0!	4.5295
gene_2323	KAH8121524	LI328DRAFT_126239	Triasper1|126239	gene_7601	product_name=jgi|260576|Triatr1 endoplasmic reticulum Oxidoreductin 1-domain-containing protein	7.60851	1.21107	1	1.48496	0.118003	0.0923486	0.0493333	0.0528419	0.106863	0.100053	0.0473223	0.0607083	1	1	0	0.213714(TRUE)	-137170	-5.28247	-0.21107	0.48496
gene_2324	KAH8121525	LI328DRAFT_126241	Triasper1|126241	gene_7599	product_name=jgi|263084|Triasp1 CKS-domain-containing protein	1	1.12584	1.30582	1.49696	0.0210538	0.0311445	0.0188154	0.0227347	0.0217	0.030326	0.0192684	0.0216232	0	0	0	0.374274(TRUE)	-375266	0.12584	0.159863	0.146375
gene_2325	KAH8121526	LI328DRAFT_142978	Triasper1|142978	gene_7598	product_name=Uncharacterised conserved protein-domain containing protein	1	1.28883	1.37615	1.24055	0.145587	0.199613	0.149362	0.139923	0.165139	0.219327	0.145523	0.144868	0.035	0.287	0.892	0.160661(TRUE)	-10472.5	0.28883	0.0677514	-0.109306
gene_2326	KAH8121527	LI328DRAFT_142979	Triasper1|142979	gene_7597	product_name=hypothetical protein	79.8204	1.40531	1	1.08628	0.561361	0.480016	0.155308	0.157715	0.524166	0.534162	0.18699	0.184582	1	0.939	0.234	0.269469(TRUE)	-84448.8	-55.7991	-0.40531	0.08628
gene_2327	KAH8121528	LI328DRAFT_110522	Triasper1|110522	gene_7596	product_name=jgi|364165|TriharT22_1 CPSF A subunit region-domain-containing protein	1	1.98312	1.39816	1.24567	0.0275693	0.0424541	0.0290356	0.0262081	0.0270307	0.0426769	0.0303123	0.0277338	0	1	1	0.373073(TRUE)	-226205	0.98312	-0.418378	-0.122416
gene_2328	KAH8121529	LI328DRAFT_110538	Triasper1|110538	gene_7595	product_name=hypothetical protein	27.0531	1.19048	1.17565	1	0.372301	0.284159	0.140158	0.12228	0.332828	0.364214	0.154319	0.132321	1	0.541	0.958	0.322322(TRUE)	-50778	-21.7245	-0.0126143	-0.17565
gene_2329	KAH8121530	LI328DRAFT_142982	Triasper1|142982	gene_7594	product_name=hypothetical protein	3.36206	1	1.16822	1.52036	0.198975	0.195424	0.113963	0.124944	0.194479	0.202372	0.117104	0.130818	1	0.09	0.001	0.457457(TRUE)	-20221.5	-2.36206	0.16822	0.301433
gene_2330	KAH8121531	LI328DRAFT_126254	Triasper1|126254	gene_7593	product_name=hypothetical protein	2.08456	1	1.02909	1.17712	0.0532623	0.0577212	0.0375394	0.0375982	0.0586706	0.0599574	0.0396983	0.0393332	1	0.243	0	0.376977(TRUE)	-107469	-1.08456	0.02909	0.143846
gene_2331	KAH8121532	LI328DRAFT_126256	Triasper1|126256	gene_7592	product_name=Protein of unknown function (DUF3591)-domain containing protein	4.22481	1.93051	1.24806	1	0.0578443	0.0582506	0.029298	0.0275569	0.0592806	0.0632375	0.0312903	0.028764	1	1	1	0.266867(TRUE)	-249829	-1.18844	-0.546809	-0.24806
gene_2332	KAH8121533	LI328DRAFT_110588	Triasper1|110588	gene_7591	product_name=hypothetical protein	5.40269	1.84158	1	1.36581	0.120024	0.11889	0.0560732	0.0619025	0.119204	0.13141	0.0547656	0.0617988	1	1	0	0.170971(TRUE)	-87192.1	-1.93373	-0.84158	0.36581
gene_2333	KAH8121534	LI328DRAFT_110579	Triasper1|110579	gene_7590	product_name=hypothetical protein	36.0596	1	1.17578	1.87882	0.424903	0.326283	0.16115	0.208652	0.490702	0.383532	0.188671	0.233876	1	0.173	0	0.328228(TRUE)	-47374.1	-35.0596	0.17578	0.597935
gene_2334	KAH8121535	LI328DRAFT_126263	Triasper1|126263	gene_7589	product_name=jgi|472787|Triatr1 putative fumarate reductase/succinate dehydrogenase	6.84791	1.00699	1.02798	1	0.0362136	0.0365987	0.0197768	0.0173589	0.0365328	0.0356016	0.0177385	0.0181582	1	0.175	0.977	0.234334(TRUE)	-633211	-5.80038	0.0208443	-0.02798
gene_2335	KAH8121536	LI328DRAFT_126269	Triasper1|126269		product_name=expressed protein	251.693	1.48101	3.15652	1	3.20386	1.25	1.18401	0.595355	1.70991	2.82781	1.49369	0.970316	1	0.132	0.997	0.333333(TRUE)	-14794.2	-168.947	1.13133	-2.15652
gene_2336	KAH8121537	LI328DRAFT_126271	Triasper1|126271	gene_7584	product_name=jgi|164490|Triatro1 general substrate transporter	35.0385	1.50898	1	1.091	0.223045	0.143137	0.0605144	0.0607289	0.149273	0.185299	0.0634868	0.0587457	1	1	0.026	0.178979(TRUE)	-238333	-22.22	-0.50898	0.091
gene_2337	KAH8121538	LI328DRAFT_126275	Triasper1|126275	gene_7581	product_name=hypothetical protein	44.3184	1	1.90744	5.04083	0.285966	0.163933	0.0977752	0.16175	0.248444	0.181679	0.103925	0.160771	1	0	0	0.174675(TRUE)	-244548	-43.3184	0.90744	1.64272
gene_2338	KAH8121539	LI328DRAFT_110724	Triasper1|110724	gene_7579	product_name=hypothetical protein	1.08837	1.56436	1.20856	1	0.17192	0.246923	0.151607	0.144	0.181043	0.257789	0.157166	0.15994	0.005	0.975	0.962	0.181782(TRUE)	-7799.75	0.437342	-0.2944	-0.20856
gene_2339	KAH8121540	LI328DRAFT_126283	Triasper1|126283	gene_7576	product_name=jgi|476589|Triatrov1 MBOAT%2C membrane-bound O-acyltransferase family-domain-containing protein	1.23376	1	1.05598	1.66183	0.0479967	0.064623	0.0350192	0.0458566	0.0522222	0.0635644	0.0403041	0.0470582	1	0.068	0	0.203604(TRUE)	-102572	-0.23376	0.05598	0.573732
gene_2340	KAH8121541	LI328DRAFT_126284	Triasper1|126284	gene_7575	product_name=hypothetical protein	2.95017	1.43337	1	1.41127	0.0919466	0.123738	0.0518973	0.0611055	0.100004	0.0950474	0.0588781	0.0579188	1	1	0	0.164965(TRUE)	-67399.1	-1.05821	-0.43337	0.41127
gene_2341	KAH8121542	LI328DRAFT_126287	Triasper1|126287	gene_7572	product_name=hypothetical protein	3.33092	1.69899	1	1.24493	0.141189	0.142212	0.0720934	0.0830902	0.135043	0.169707	0.075303	0.0828566	1	1	0	0.247548(TRUE)	-39134.1	-0.960529	-0.69899	0.24493
gene_2342	KAH8121543	LI328DRAFT_126288	Triasper1|126288	gene_7571	product_name=jgi|273598|Triasp1 mitochondrial carrier	6.91403	1.72709	1.14092	1	0.0847356	0.0933523	0.0438299	0.0395811	0.0891754	0.0843271	0.042731	0.0385423	1	1	1	0.193293(TRUE)	-160803	-3.00328	-0.51377	-0.14092
gene_2343	KAH8121544	LI328DRAFT_110771	Triasper1|110771	gene_7569	product_name=jgi|59466|Triatrov1 WD40-repeat-containing domain protein	1	3.27291	2.75162	3.05106	0.0661569	0.144752	0.100318	0.102259	0.0727966	0.140729	0.104936	0.107083	0	1	0	0.201401(TRUE)	-76557.3	2.27291	-0.189448	0.108823
gene_2344	KAH8121545	LI328DRAFT_110777	Triasper1|110777	gene_7568	product_name=jgi|259733|Triatr1 FRG1-like family-domain-containing protein	1.34142	1	1.06007	1.07639	0.0403441	0.0511259	0.03276	0.0357175	0.0439896	0.0547982	0.03365	0.0355951	1	0.051	0.255	0.201502(TRUE)	-114490	-0.34142	0.06007	0.0153952
gene_2345	KAH8121546	LI328DRAFT_126291	Triasper1|126291	gene_7567	product_name=hypothetical protein	1	1.81748	2.07205	2.31012	0.0407623	0.0722688	0.0534124	0.0494913	0.0405235	0.0700826	0.0489698	0.0493074	0	0	0	0.427127(TRUE)	-167408	0.81748	0.140068	0.114896
gene_2346	KAH8121547	LI328DRAFT_152717	Triasper1|152717	gene_7563	product_name=jgi|6932|Triaru1 cytochrome P450	1	0	0	0	0.968626	0	0	0	58.1959	0	0	0	1	0.5	0.5	0.178478(TRUE)	-550.843	#DIV/0!	#DIV/0!	#DIV/0!
gene_2347	KAH8121548	LI328DRAFT_126294	Triasper1|126294	gene_7562	product_name=hypothetical protein	33.1203	1	1.34567	2.36179	0.479796	0.310337	0.18976	0.244792	0.421387	0.411069	0.194115	0.248676	1	0.073	0	0.383684(TRUE)	-41278	-32.1203	0.34567	0.755103
gene_2348	KAH8121549	LI328DRAFT_110837	Triasper1|110837	gene_7561	product_name=hypothetical protein	1	3.16857	3.19983	3.13978	0.0697691	0.156089	0.111249	0.115074	0.0706602	0.153642	0.108461	0.103119	0	0.402	0.764	0.15996(TRUE)	-83018.7	2.16857	0.00986565	-0.0191255
gene_2349	KAH8121550	LI328DRAFT_171010	Triasper1|171010	gene_7557	product_name=hypothetical protein	10.6576	1.94343	1.08795	1	0.122606	0.125167	0.0513561	0.0481751	0.126114	0.119547	0.0505487	0.0488785	1	1	0.99	0.332232(TRUE)	-156765	-4.48391	-0.786323	-0.08795
gene_2350	KAH8121551	LI328DRAFT_110934	Triasper1|110934	gene_7555	product_name=hypothetical protein	1.46755	1.22881	1	1.13548	0.0573637	0.0674551	0.0424926	0.0415191	0.0509981	0.0713689	0.0424462	0.045728	1	1	0	0.285285(TRUE)	-80600.3	-0.194286	-0.22881	0.13548
gene_2351	KAH8121552	LI328DRAFT_110956	Triasper1|110956	gene_7553	product_name=jgi|501354|TriharT22_1 P-loop containing nucleoside triphosphate hydrolase protein	1	2.42291	1.48803	1.19461	0.0285026	0.0487661	0.0322626	0.0275813	0.0329346	0.0428362	0.031275	0.0262637	0	1	1	0.353053(TRUE)	-218070	1.42291	-0.628267	-0.24562
gene_2352	KAH8121553	LI328DRAFT_110959	Triasper1|110959	gene_7552	product_name=jgi|391730|Trilon1 Thiolase%2C N-terminal domain-domain-containing protein	1	1.42724	1.45869	1.9604	0.0230354	0.0354047	0.0253681	0.0291173	0.0240283	0.0394691	0.0233927	0.0266317	0	0.139	0	0.364565(TRUE)	-362786	0.42724	0.0220355	0.343946
gene_2353	KAH8121554	LI328DRAFT_110965	Triasper1|110965	gene_7550	product_name=hypothetical protein	3.47374	1.87173	1.14878	1	0.0411916	0.0411897	0.0204998	0.0196225	0.0383202	0.0416965	0.0205461	0.0193379	1	1	1	0.33003(TRUE)	-422489	-0.855898	-0.62932	-0.14878
gene_2354	KAH8121555	LI328DRAFT_143006	Triasper1|143006	gene_7549	product_name=jgi|259457|Triatr1 Quinolinate phosphoribosyl transferase	1	2.90271	2.6951	3.11832	0.0385961	0.0704348	0.0540354	0.0544604	0.0376344	0.0666922	0.0531395	0.0539167	0	1	0	0.362162(TRUE)	-252378	1.90271	-0.0770324	0.157033
gene_2355	KAH8121556	LI328DRAFT_111014	Triasper1|111014	gene_7548	product_name=hypothetical protein	3.03739	2.15799	1.15734	1	0.0584234	0.0605053	0.032093	0.0329802	0.0599762	0.0665659	0.0346227	0.0313861	1	1	1	0.416316(TRUE)	-174536	-0.407509	-0.864612	-0.15734
gene_2356	KAH8121557	LI328DRAFT_126323	Triasper1|126323	gene_7547	product_name=jgi|87652|Triasp1 expressed protein	1.68738	1.48916	1.23619	1	0.0592108	0.0667008	0.0428477	0.0396875	0.0582184	0.0721701	0.04158	0.0399629	1	1	1	0.422723(TRUE)	-93580.7	-0.133109	-0.204637	-0.23619
gene_2357	KAH8121558	LI328DRAFT_126325	Triasper1|126325		product_name=jgi|3582|Triaru1 IQ calmodulin-binding motif protein	6.11617	1.13523	1	1.12335	0.0879413	0.0835583	0.0436433	0.0458781	0.0900245	0.0888975	0.0462862	0.0465014	1	0.989	0.003	0.334234(TRUE)	-122868	-4.3876	-0.13523	0.12335
gene_2358	KAH8121559	LI328DRAFT_126326	Triasper1|126326	gene_7545	product_name=jgi|165143|Triatro1 Phox homologous domain-containing protein	2.46514	1.14054	1.10237	1	0.0920433	0.103595	0.0601423	0.0581928	0.0953361	0.110628	0.0660934	0.0629048	1	0.726	0.987	0.292492(TRUE)	-48762.9	-1.16138	-0.0346254	-0.10237
gene_2359	KAH8121560	LI328DRAFT_126328	Triasper1|126328	gene_7541	product_name=hypothetical protein	38.2702	1	1.48242	5.26093	0.267261	0.199366	0.106641	0.194651	0.342368	0.230189	0.118019	0.212741	1	0	0	0.168869(TRUE)	-155563	-37.2702	0.48242	2.54888
gene_2360	KAH8121561	LI328DRAFT_126330	Triasper1|126330	gene_7540	product_name=jgi|392112|Trilon1 CDP-alcohol phosphatidyltransferase-domain-containing protein	1.37788	1.07615	1	1.20838	0.0347276	0.0420756	0.0264392	0.0299535	0.0360758	0.0418714	0.0258602	0.0276243	1	0.997	0	0.244244(TRUE)	-177220	-0.280379	-0.07615	0.20838
gene_2361	KAH8121562	LI328DRAFT_126332	Triasper1|126332	gene_7538	product_name=Peptidase family M28-domain containing protein	3.95725	1	1.2206	1.78198	0.141173	0.131252	0.0774789	0.0891973	0.13586	0.132352	0.0797437	0.0938613	1	0.004	0	0.331832(TRUE)	-48642.8	-2.95725	0.2206	0.459921
gene_2362	KAH8121563	LI328DRAFT_143014	Triasper1|143014	gene_7536	product_name=jgi|2533|Triaru1 Alpha/Beta hydrolase protein	1.2861	1	1.08417	1.80463	0.0400494	0.0458133	0.031466	0.0384119	0.0398527	0.0498299	0.0309679	0.036094	1	0.01	0	0.436737(TRUE)	-167533	-0.2861	0.08417	0.664527
gene_2363	KAH8121564	LI328DRAFT_143015	Triasper1|143015	gene_7535	product_name=jgi|54152|triharm10_1 acyl-CoA N-acyltransferase	1	2.42854	2.42297	2.73689	0.0319218	0.0599736	0.0398941	0.0461131	0.0307768	0.0571623	0.0404168	0.0410765	0	0.564	0	0.346847(TRUE)	-312067	1.42854	-0.00229883	0.12956
gene_9493	KAH8121565	LI328DRAFT_158086	Triasper1|158086	gene_3973	product_name=jgi|9686|Triaru1 Sodium/hydrogen exchanger family-domain-containing protein	18.0965	1.33897	1	1.46224	0.359221	0.307614	0.119694	0.145953	0.354841	0.295098	0.130216	0.159886	1	0.976	0	0.257257(TRUE)	-40621.4	-12.5152	-0.33897	0.46224
gene_9494	KAH8121566	LI328DRAFT_137534	Triasper1|137534	gene_3974	product_name=jgi|389732|Triasp1 glycosyltransferase family 1 protein	1	0	17.0596	123.857	0.777747	0	10.2421	71.1281	3.17133	0	21.9132	144.915	1	0	0	0.241141(TRUE)	-5874.02	#DIV/0!	#DIV/0!	6.26025
gene_9495	KAH8121567	LI328DRAFT_158088	Triasper1|158088	gene_3980	product_name=jgi|261655|Triasp1 expressed protein	1	0	0	0	0.951606	0	0	0	15710.1	0	0	0	1	0.5	0.5	0.253053(TRUE)	-18.8847	#DIV/0!	#DIV/0!	#DIV/0!
gene_9496	KAH8121568	LI328DRAFT_171512	Triasper1|171512		product_name=jgi|261701|Triasp1 expressed protein	1.6199	1.46406	2.52737	1	0.707484	0.892983	0.772358	0.475784	0.84292	1.05057	0.895967	0.639639	0.601	0.08	1	0.214915(TRUE)	-830.165	-0.106444	0.726275	-1.52737
gene_9497	KAH8121569	LI328DRAFT_137541	Triasper1|137541	gene_3982	product_name=jgi|784959|Trihar1 putative high affinity glucose transporter	4.97252	1	1.26338	1.92953	0.0421396	0.0373745	0.0210984	0.0310748	0.0415681	0.042018	0.0233443	0.0245706	1	0	0	0.277077(TRUE)	-553329	-3.97252	0.26338	0.527276
gene_9498	KAH8121570	LI328DRAFT_171516	Triasper1|171516	gene_3983	product_name=jgi|261710|Triasp1 expressed protein	18.4981	0	1	0	17.6142	0	0.964743	0	269.804	0	6.72916	0	1	0	1	0.195295(TRUE)	-1465.92	#DIV/0!	#DIV/0!	#DIV/0!
gene_9499	KAH8121571	LI328DRAFT_158092	Triasper1|158092	gene_3985	product_name=hypothetical protein	2.76871	1	1.50119	4.14122	0.277662	0.303067	0.205246	0.308989	0.316954	0.355974	0.228445	0.309062	1	0.021	0	0.175175(TRUE)	-11650.3	-1.76871	0.50119	1.75862
gene_9500	KAH8121572	LI328DRAFT_137544	Triasper1|137544	gene_3987	product_name=jgi|784965|Trihar1 Aldo/keto reductase	1	2.36163	2.20752	2.17032	0.0404204	0.0720963	0.0505678	0.0494149	0.0443715	0.0710185	0.0513064	0.0508676	0	0.996	0.835	0.276677(TRUE)	-168066	1.36163	-0.0698114	-0.0171403
gene_9501	KAH8121573	LI328DRAFT_171526	Triasper1|171526		product_name=hypothetical protein	34.5866	1	1.44589	1.87258	1.24601	0.704461	0.497439	0.551613	1.12636	1.16548	0.586561	0.670506	1	0.238	0.14	0.284484(TRUE)	-7167.08	-33.5866	0.44589	0.295105
gene_9502	KAH8121574	LI328DRAFT_171529	Triasper1|171529	gene_3988	product_name=hypothetical protein	259.322	0	1	9.78458	193.26	0	0.943376	7.94908	679.993	0	8.25607	33.6401	1	0	0.004	0.162763(TRUE)	-2943.54	#DIV/0!	#DIV/0!	8.78458
gene_9503	KAH8121575	LI328DRAFT_116399	Triasper1|116399	gene_3989	product_name=jgi|154438|Triatrov1 actin family	4.13909	1.28212	1	1.04064	0.0810806	0.0702881	0.0368725	0.0381721	0.0683607	0.0822425	0.038618	0.0373736	1	1	0.09	0.167167(TRUE)	-134284	-2.22832	-0.28212	0.04064
gene_9504	KAH8121576	LI328DRAFT_137549	Triasper1|137549	gene_3990	product_name=hypothetical protein	84.8527	1.04209	1	1.63042	0.689169	0.528609	0.284464	0.349943	0.784728	0.786143	0.340891	0.378719	1	0.546	0.005	0.201101(TRUE)	-31341.1	-80.4255	-0.04209	0.63042
gene_9505	KAH8121577	LI328DRAFT_137553	Triasper1|137553		product_name=jgi|3101|Triaru1 ubiquitin fusion degradation protein UFD1-domain-containing protein	3.0959	1.35234	1	1.1881	0.088693	0.0849581	0.0475326	0.0494761	0.0751904	0.0896255	0.0498439	0.050661	1	1	0	0.192292(TRUE)	-81281.6	-1.28929	-0.35234	0.1881
gene_9506	KAH8121578	LI328DRAFT_137554	Triasper1|137554	gene_3991	product_name=hypothetical protein	7.73454	1.15013	1	1.23453	0.0941143	0.0841551	0.0365382	0.0396132	0.0889612	0.0853014	0.0385789	0.0437662	1	0.999	0	0.331932(TRUE)	-207592	-5.72493	-0.15013	0.23453
gene_9507	KAH8121579	LI328DRAFT_137555	Triasper1|137555	gene_3992	product_name=hypothetical protein	1	2.77919	2.20435	1.65791	0.0568395	0.0907303	0.0671195	0.0617762	0.0606184	0.100517	0.0733785	0.0651039	0	1	1	0.175876(TRUE)	-88789.2	1.77919	-0.260775	-0.329596
gene_9508	KAH8121580	LI328DRAFT_137556	Triasper1|137556	gene_3993	product_name=Glucosidase II beta subunit-like protein-domain containing protein	1.8901	1	1.07552	1.74298	0.0395789	0.0416621	0.0271321	0.0321064	0.0406151	0.0457019	0.0267745	0.0339819	1	0.004	0	0.372973(TRUE)	-224413	-0.8901	0.07552	0.620593
gene_9509	KAH8121581	LI328DRAFT_158100	Triasper1|158100	gene_3994	product_name=jgi|320954|Triatrov1 S-adenosyl-L-methionine-dependent methyltransferase	1	1.9724	3.51107	6.63876	0.348525	0.801252	0.564037	0.731915	0.460887	0.852992	0.623938	0.76429	0.031	0.008	0	0.271271(TRUE)	-4748.17	0.9724	0.7801	0.890808
gene_9510	KAH8121582	LI328DRAFT_137563	Triasper1|137563	gene_3995	product_name=jgi|1551|Metac1 TOR kinase	6.10462	2.02298	1.0454	1	0.0538656	0.0517966	0.0226313	0.0222297	0.0518636	0.0583596	0.0229977	0.023066	1	1	0.992	0.165165(TRUE)	-443529	-2.01764	-0.935125	-0.0454
gene_9511	KAH8121583	LI328DRAFT_137565	Triasper1|137565	gene_3996	product_name=jgi|217740|Triasp1 DUF602-domain-containing protein	2.96309	1	1.06007	1.3503	0.0699613	0.0876104	0.0460562	0.0520924	0.0893066	0.0833456	0.0499927	0.0552687	1	0.131	0	0.17988(TRUE)	-83291.9	-1.96309	0.06007	0.273784
gene_9512	KAH8121584	LI328DRAFT_171533	Triasper1|171533	gene_3997	product_name=jgi|466773|Triasp1 expressed protein	1	0	0	0	0.974543	0	0	0	624.822	0	0	0	1	0.5	0.5	0.247147(TRUE)	-102.558	#DIV/0!	#DIV/0!	#DIV/0!
gene_9513	KAH8121585	LI328DRAFT_137566	Triasper1|137566	gene_3999	product_name=hypothetical protein	33.3573	1.17829	1	1.34307	0.343498	0.254287	0.129111	0.149666	0.314936	0.310045	0.135761	0.148944	1	0.869	0	0.277177(TRUE)	-61727.9	-27.3099	-0.17829	0.34307
gene_9514	KAH8121586	LI328DRAFT_171534	Triasper1|171534	gene_4000	product_name=jgi|429104|Triasp1 MFS general substrate transporter	1.50756	1.02072	1	1.04432	0.213312	0.267975	0.158878	0.169506	0.257149	0.283912	0.176188	0.186507	0.981	0.55	0.369	0.236136(TRUE)	-5445.54	-0.476957	-0.02072	0.04432
gene_9515	KAH8121587	LI328DRAFT_137568	Triasper1|137568	gene_4001	product_name=hypothetical protein	3.25447	1.40945	1.04697	1	0.0508154	0.0505233	0.0262845	0.0248984	0.0477416	0.052856	0.0274394	0.0283795	1	1	0.992	0.264665(TRUE)	-229548	-1.30904	-0.346218	-0.04697
gene_9516	KAH8121588	LI328DRAFT_137572	Triasper1|137572	gene_4002	product_name=jgi|423031|Triatrov1 regulator of chromosome condensation 1/beta-lactamase-inhibitor protein II	1	2.91485	2.62877	2.32423	0.0252602	0.0398297	0.0339873	0.0288646	0.0228008	0.0444824	0.0299769	0.030344	0	1	1	0.271071(TRUE)	-519654	1.91485	-0.108827	-0.131028
gene_9517	KAH8121589	LI328DRAFT_149281	Triasper1|149281		product_name=hypothetical protein	12.8993	1	1.2343	3.12081	0.0585671	0.0547763	0.0276085	0.0439667	0.0655725	0.0508648	0.0301778	0.0442637	1	0	0	0.335936(TRUE)	-640698	-11.8993	0.2343	1.5284
gene_9518	KAH8121590	LI328DRAFT_137577	Triasper1|137577	gene_4006	product_name=hypothetical protein	1.36072	1	1.31914	1.35371	0.0987613	0.126259	0.0884664	0.0906877	0.107167	0.133273	0.0886171	0.0955005	1	0	0.306	0.321321(TRUE)	-27126.1	-0.36072	0.31914	0.0262065
gene_9519	KAH8121591	LI328DRAFT_149283	Triasper1|149283	gene_4007	product_name=jgi|485698|Triasp1 S-adenosyl-L-methionine-dependent methyltransferase	49.2687	1	1.51955	4.19826	1.18673	0.582573	0.39117	0.592361	1.11247	1.01627	0.461964	0.7251	1	0.151	0	0.184284(TRUE)	-17563.1	-48.2687	0.51955	1.76283
gene_9520	KAH8121592	LI328DRAFT_137580	Triasper1|137580	gene_4008	product_name=hypothetical protein	1.63197	1.78135	1.17134	1	0.0387365	0.0473844	0.0314663	0.0282006	0.0407237	0.0527158	0.0292817	0.0285272	0.001	1	1	0.263263(TRUE)	-169300	0.0915335	-0.52078	-0.17134
gene_9521	KAH8121593	LI328DRAFT_158108	Triasper1|158108	gene_4009	product_name=jgi|503764|Triasp1 MFS general substrate transporter	2.31891	2.29648	1	1.07915	0.384155	0.503286	0.221906	0.22778	0.407478	0.479541	0.277578	0.243586	0.499	1	0.35	0.243243(TRUE)	-3726	-0.00976712	-1.29648	0.07915
gene_9522	KAH8121594	LI328DRAFT_137582	Triasper1|137582	gene_4010	product_name=jgi|465002|Triatr1 putative serine dehydratase domain-domain-containing protein	42.8044	1	1.02486	3.11413	0.530773	0.385429	0.182049	0.29944	0.543203	0.453282	0.198478	0.323836	1	0.456	0	0.342142(TRUE)	-42877	-41.8044	0.02486	2.03859
gene_9523	KAH8121595	LI328DRAFT_137584	Triasper1|137584	gene_4011	product_name=jgi|241140|Triasp1 aldolase	418.122	1.87671	1	2.89093	1.51146	0.908162	0.310447	0.563393	1.10668	1.41039	0.406546	0.647922	1	0.944	0	0.178078(TRUE)	-79318	-221.795	-0.87671	1.89093
gene_9524	KAH8121596	LI328DRAFT_137585	Triasper1|137585	gene_4012	product_name=jgi|465000|Triatr1 Endoribonuclease L-PSP/chorismate mutase-like protein	23.0246	1	1.2874	5.23081	0.273674	0.18339	0.0974617	0.192349	0.289237	0.209243	0.115016	0.206685	1	0.012	0	0.166266(TRUE)	-109000	-22.0246	0.2874	3.06308
gene_9525	KAH8121597	LI328DRAFT_149289	Triasper1|149289	gene_4014	product_name=jgi|214287|TriharT22_1 major facilitator superfamily domain-containing protein	46.9985	1	1.04072	1.66496	0.766541	0.506352	0.254379	0.347719	0.596857	0.67954	0.323938	0.393337	1	0.452	0.006	0.199499(TRUE)	-19574.7	-45.9985	0.04072	0.599816
gene_9526	KAH8121598	LI328DRAFT_137595	Triasper1|137595	gene_4015	product_name=jgi|1270|Triham1 N-terminal binuclear Zn cluster-containing/DNA binding domain-containing protein	27.6632	1.38699	1.08302	1	0.389029	0.308319	0.148518	0.132974	0.357318	0.351258	0.152678	0.14906	1	0.951	0.788	0.311211(TRUE)	-45682.5	-18.9448	-0.280669	-0.08302
gene_9527	KAH8121599	LI328DRAFT_171550	Triasper1|171550	gene_4016	product_name=jgi|464993|triatr1 acyl-CoA dehydrogenase	41.8928	1	2.8105	2.73533	1.86412	0.737049	0.80368	0.783083	1.3593	1.68106	0.99196	0.922009	1	0.031	0.537	0.286286(TRUE)	-6316.92	-40.8928	1.8105	-0.0274811
gene_9528	KAH8121600	LI328DRAFT_116656	Triasper1|116656	gene_4017	product_name=jgi|250616|Triasp1 general substrate transporter	122.193	1.74641	1	3.37217	1.09633	0.697213	0.251077	0.479784	0.888965	0.989877	0.30876	0.500394	1	0.956	0	0.364164(TRUE)	-49316.2	-68.9681	-0.74641	2.37217
gene_9529	KAH8121601	LI328DRAFT_137602	Triasper1|137602	gene_4019	product_name=jgi|229421|Triatrov1 sugar transporter-domain-containing protein	5.16587	1.77492	1.13316	1	0.10984	0.106899	0.0555441	0.0532389	0.108232	0.12316	0.0588287	0.0518788	1	1	0.999	0.256056(TRUE)	-87500.2	-1.91048	-0.566345	-0.13316
gene_9530	KAH8121602	LI328DRAFT_137603	Triasper1|137603	gene_4020	product_name=jgi|95782|Trilon1 family 1 glycoside hydrolase	1.37192	1.05186	1.01468	1	0.0503088	0.0665359	0.0408317	0.041699	0.0629329	0.0653944	0.0460147	0.0420628	1	0.759	0.71	0.224925(TRUE)	-69149.3	-0.30428	-0.0366421	-0.01468
gene_8891	KAH8121603	LI328DRAFT_137459	Triasper1|137459	gene_1592	product_name=hypothetical protein	1.77482	1.39468	1.03908	1	0.0509706	0.0612725	0.0389833	0.0353144	0.0528915	0.0641409	0.0351487	0.0344864	1	1	0.914	0.202002(TRUE)	-104151	-0.272564	-0.342226	-0.03908
gene_8892	KAH8121604	LI328DRAFT_137460	Triasper1|137460	gene_1591	product_name=hypothetical protein	1	1.12569	1.41149	1.40302	0.016088	0.0224084	0.0166537	0.0154423	0.0145162	0.0211737	0.0148073	0.0153096	0	0	0.748	0.258859(TRUE)	-677910	0.12569	0.253889	-0.00603698
gene_8893	KAH8121605	LI328DRAFT_158042	Triasper1|158042	gene_1590	product_name=Calponin homology domain-containing protein	1.2233	1.11268	1	1.3044	0.0186235	0.0271686	0.0158875	0.01824	0.019256	0.0231214	0.0160958	0.0158229	1	1	0	0.317618(TRUE)	-467613	-0.0994176	-0.11268	0.3044
gene_8894	KAH8121606	LI328DRAFT_149216	Triasper1|149216	gene_1589	product_name=hypothetical protein	1.00428	1.27075	1.00641	1	0.0194458	0.0252928	0.0163769	0.0173859	0.0186807	0.0282967	0.0163756	0.0158228	0	1	0.732	0.401401(TRUE)	-356676	0.265334	-0.262656	-0.00641
gene_8895	KAH8121607	LI328DRAFT_115758	Triasper1|115758	gene_1588	product_name=hypothetical protein	5.64107	1.99619	1	1.01665	0.0600573	0.0648099	0.0272683	0.0268345	0.0631273	0.0586763	0.0265057	0.0272979	1	1	0.207	0.293894(TRUE)	-301655	-1.82592	-0.99619	0.01665
gene_8896	KAH8121608	LI328DRAFT_115759	Triasper1|115759	gene_1587	product_name=hypothetical protein	1.18815	1.12232	1.05224	1	0.0605831	0.0786299	0.0494876	0.0497206	0.0603786	0.0785138	0.0532361	0.0495788	0.843	0.871	0.91	0.201201(TRUE)	-53536.2	-0.0586553	-0.0666008	-0.05224
gene_8897	KAH8121609	LI328DRAFT_149219	Triasper1|149219	gene_1586	product_name=jgi|696|Triaru1 mitochondrial carrier domain-containing protein	1	1.98907	1.82766	1.65396	0.0357919	0.0610923	0.0390246	0.036264	0.0371222	0.0570814	0.0407415	0.0409588	0	1	1	0.334334(TRUE)	-177304	0.98907	-0.0883151	-0.105021
gene_8898	KAH8121610	LI328DRAFT_158047	Triasper1|158047	gene_1585	product_name=hypothetical protein	1.52346	1.01754	1	1.08082	0.085278	0.102173	0.0618102	0.0653785	0.0877611	0.109203	0.0684868	0.0685631	1	0.559	0.057	0.300701(TRUE)	-34433	-0.497199	-0.01754	0.08082
gene_8899	KAH8121611	LI328DRAFT_115807	Triasper1|115807	gene_1584	product_name=jgi|783131|Trihar1 cross-pathway control WD-repeat protein cpc2	1	10.4597	9.95285	9.6567	0.00979772	0.0344878	0.0243627	0.0258943	0.0100284	0.0359891	0.0260558	0.0253319	0	1	1	0.162262(TRUE)	-6921940	9.4597	-0.0509251	-0.0306678
gene_8900	KAH8121612	LI328DRAFT_137479	Triasper1|137479	gene_1583	product_name=hypothetical protein	1.087	1.53434	1.03322	1	0.0562293	0.0681068	0.0389894	0.0417891	0.051305	0.0704741	0.0449269	0.0360638	0	1	0.852	0.221221(TRUE)	-74914	0.411536	-0.485008	-0.03322
gene_8901	KAH8121613	LI328DRAFT_137480	Triasper1|137480	gene_1582	product_name=jgi|111960|TriviGv29_8_2 oligosaccharyl transferase	1.10316	1.00701	1	1.62464	0.028404	0.0389051	0.023251	0.0291714	0.0261463	0.0397169	0.0234067	0.0295491	1	0.567	0	0.305205(TRUE)	-225858	-0.0954807	-0.00701	0.62464
gene_8902	KAH8121614	LI328DRAFT_158051	Triasper1|158051	gene_1581	product_name=jgi|601456|Trilon1 eukaryotic ribosomal protein L18	1	7.83919	9.11781	8.84977	0.0126888	0.0349789	0.0259969	0.0335132	0.0108433	0.0343312	0.0295454	0.0296767	0	0	1	0.155055(TRUE)	-4943840	6.83919	0.163106	-0.0302878
gene_8903	KAH8121615	LI328DRAFT_158052	Triasper1|158052	gene_1580	product_name=jgi|480525|Triasp1 23S ribosomal RNA methyltransferase	1	1.536	1.41229	1.51131	0.0547538	0.0813493	0.0495653	0.0486572	0.0519311	0.0720219	0.0553714	0.055374	0	0.979	0.004	0.201902(TRUE)	-85212.2	0.536	-0.0875953	0.0701131
gene_8904	KAH8121616	LI328DRAFT_137485	Triasper1|137485	gene_1579	product_name=Protein of unknown function (DUF2433)-domain containing protein	1	1.8271	1.62998	1.81931	0.0250484	0.0371655	0.0254768	0.0300815	0.0242511	0.0391635	0.0263919	0.024766	0	1	0	0.292993(TRUE)	-402032	0.8271	-0.120934	0.116155
gene_8905	KAH8121617	LI328DRAFT_115908	Triasper1|115908	gene_1578	product_name=jgi|152946|TriharT22_1 UbiE/COQ5 methyltransferase	1	3.72211	3.27979	2.81557	0.0408142	0.0789758	0.0619421	0.056733	0.0397981	0.0855013	0.0621473	0.0528644	0	1	1	0.314915(TRUE)	-233573	2.72211	-0.134862	-0.164876
gene_8906	KAH8121618	LI328DRAFT_137489	Triasper1|137489	gene_1576	product_name=jgi|460919|Triatr1 Thiamin diphosphate-binding protein	1.18068	1	1.08147	1.24622	0.0207378	0.0273566	0.0166551	0.0176421	0.0203184	0.0248993	0.0165733	0.0170801	1	0	0	0.248549(TRUE)	-425334	-0.18068	0.08147	0.152339
gene_8907	KAH8121619	LI328DRAFT_115936	Triasper1|115936	gene_1575	product_name=jgi|214499|Triasp1 trimeric LpxA-like protein	1	2.76681	2.16867	2.14781	0.134493	0.238696	0.163089	0.156617	0.141133	0.234102	0.173906	0.166284	0	1	0.567	0.350551(TRUE)	-19714.4	1.76681	-0.27581	-0.00971222
gene_8908	KAH8121620	LI328DRAFT_137495	Triasper1|137495	gene_1574	product_name=jgi|783150|Trihar1 Dehydroquinate synthase-like protein	5.5071	1.0186	1	1.50106	0.12362	0.113368	0.0535437	0.0657737	0.123363	0.110898	0.067088	0.0705508	1	0.612	0	0.236937(TRUE)	-78165.9	-4.40654	-0.0186	0.50106
gene_8909	KAH8121621	LI328DRAFT_115953	Triasper1|115953	gene_1573	product_name=hypothetical protein	10.1882	1.1948	1	1.23187	0.189096	0.166371	0.0806179	0.0840845	0.211211	0.181116	0.0834337	0.0857347	1	0.977	0	0.249449(TRUE)	-63170.1	-7.52712	-0.1948	0.23187
gene_8910	KAH8121622	LI328DRAFT_115963	Triasper1|115963	gene_1572	product_name=Peroxisomal biogenesis factor 11	1	1.17696	1.07998	1.29894	0.0797343	0.12644	0.0792127	0.0756327	0.0918042	0.11814	0.0760239	0.0857508	0.035	0.872	0	0.2998(TRUE)	-27652.5	0.17696	-0.089798	0.202744
gene_8911	KAH8121623	LI328DRAFT_137501	Triasper1|137501	gene_1571	product_name=hypothetical protein	1	1.21562	1.20167	1.09171	0.0971153	0.14086	0.094321	0.0890146	0.101189	0.134939	0.100302	0.0928823	0.023	0.558	0.933	0.375075(TRUE)	-18761	0.21562	-0.0116088	-0.100723
gene_8912	KAH8121624	LI328DRAFT_137503	Triasper1|137503	gene_1570	product_name=jgi|214668|Triasp1 multidrug efflux transporter AcrB transmembrane domain-containing protein	19.1815	2.06635	1	1.06212	0.231297	0.256903	0.0889399	0.0903125	0.312939	0.245676	0.0918636	0.0958179	1	1	0.178	0.268368(TRUE)	-78869.1	-8.28279	-1.06635	0.06212
gene_8913	KAH8121625	LI328DRAFT_115973	Triasper1|115973		product_name=jgi|214669|Triasp1 expressed protein	1.41358	1	3.94445	5.23834	0.78532	0.826684	1.28063	1.36646	1.2395	1.71342	1.27681	1.50604	0.689	0.01	0.146	0.203103(TRUE)	-1024.17	-0.41358	2.94445	0.328028
gene_8914	KAH8121626	LI328DRAFT_158062	Triasper1|158062	gene_1568	product_name=Mannosyltransferase (PIG-V))-domain containing protein	1	1.50929	1.30549	1.34008	0.0997259	0.149352	0.0943292	0.0944306	0.103035	0.144545	0.102758	0.101997	0	0.97	0.293	0.382683(TRUE)	-22231.4	0.50929	-0.15611	0.0264958
gene_8915	KAH8121627	LI328DRAFT_158063	Triasper1|158063	gene_1567	product_name=jgi|460969|Triatr1 enolase C-terminal domain-like protein	8.54322	1	1.26626	3.41341	0.737074	0.512234	0.316938	0.47073	0.652818	0.649989	0.35826	0.538886	1	0.223	0	0.238038(TRUE)	-6049.3	-7.54322	0.26626	1.69566
gene_8916	KAH8121628	LI328DRAFT_171481	Triasper1|171481	gene_1565	product_name=jgi|711|Triaru1 serine protease precursor	1	0	0	0	0.974264	0	0	0	20.9013	0	0	0	1	0.5	0.5	0.205205(TRUE)	-720.648	#DIV/0!	#DIV/0!	#DIV/0!
gene_8917	KAH8121629	LI328DRAFT_171483	Triasper1|171483	gene_1564	product_name=jgi|214708|Triasp1 expressed protein	1	0	0	0	0.930886	0	0	0	3.57038	0	0	0	1	0.5	0.5	0.21021(TRUE)	-2273.5	#DIV/0!	#DIV/0!	#DIV/0!
gene_8918	KAH8121630	LI328DRAFT_171486	Triasper1|171486	gene_1563	product_name=jgi|366904|Triasp1 protein kinase-like protein	1	0	0	0	0.97584	0	0	0	11.3538	0	0	0	1	0.5	0.5	0.250551(TRUE)	-928.719	#DIV/0!	#DIV/0!	#DIV/0!
gene_8919	KAH8121631	LI328DRAFT_171488	Triasper1|171488	gene_1562	product_name=hypothetical protein	12.6988	0	1	1.17091	11.7406	0	0.918126	1.07555	77.1932	0	7.23028	8.40218	1	0	0.357	0.288488(TRUE)	-1832.52	#DIV/0!	#DIV/0!	0.17091
gene_8920	KAH8121632	LI328DRAFT_116024	Triasper1|116024	gene_1561	product_name=Restriction endonuclease type II-like protein	7.72644	1.33984	1	1.31167	0.206037	0.200096	0.089003	0.0976493	0.198489	0.207782	0.0957464	0.107118	1	0.999	0	0.262062(TRUE)	-39561	-4.76669	-0.33984	0.31167
gene_8921	KAH8121633	LI328DRAFT_171490	Triasper1|171490	gene_1559	product_name=jgi|129861|Triatr1 glycoside hydrolase family 47 protein	82.4722	1.56791	1	1.07026	0.349116	0.282172	0.0957207	0.101372	0.302534	0.319624	0.100425	0.107135	1	1	0.169	0.244945(TRUE)	-202348	-51.6001	-0.56791	0.07026
gene_8922	KAH8121634	LI328DRAFT_116035	Triasper1|116035	gene_1558	product_name=jgi|436889|Triatrov1 beta-lactamase superfamily domain-domain-containing protein	5.9318	2.61616	1.31738	1	0.279555	0.276419	0.136803	0.115337	0.26466	0.304536	0.133478	0.123896	1	1	1	0.392292(TRUE)	-23301.6	-1.26737	-0.985881	-0.31738
gene_8923	KAH8121635	LI328DRAFT_137510	Triasper1|137510	gene_1556	product_name=jgi|460976|Triatr1 50S ribosomal protein L30e-like protein	1	7.29195	8.00752	6.81642	0.0188998	0.0595783	0.0510316	0.0416644	0.0227492	0.0687474	0.0485052	0.0437869	0	0	1	0.172372(TRUE)	-1503650	6.29195	0.0981315	-0.17474
gene_8924	KAH8121636	LI328DRAFT_137511	Triasper1|137511	gene_1555	product_name=jgi|460978|Triatr1 HEC/Ndc80p family-domain-containing protein	1	1.9135	1.46449	1.35841	0.0552875	0.0785504	0.0591625	0.0538672	0.0529092	0.0809527	0.0504897	0.0495681	0	1	0.993	0.199399(TRUE)	-77431.5	0.9135	-0.306598	-0.0780913
gene_8925	KAH8121637	LI328DRAFT_137514	Triasper1|137514	gene_1553	product_name=jgi|502225|Triasp1 expressed protein	1.51319	1	1.36825	1.57471	0.0300887	0.0360672	0.0262273	0.0273109	0.029424	0.038287	0.0267444	0.0268664	1	0	0	0.230931(TRUE)	-301254	-0.51319	0.36825	0.150893
gene_8926	KAH8121638	LI328DRAFT_137515	Triasper1|137515	gene_1552	product_name=alpha/beta hydrolase fold-domain containing protein	5.78593	1.19587	1.14121	1	0.18995	0.16204	0.0912719	0.0815331	0.172356	0.179707	0.0882358	0.0849421	1	0.692	0.987	0.210511(TRUE)	-38202.3	-3.83826	-0.0478965	-0.14121
gene_8927	KAH8121639	LI328DRAFT_116089	Triasper1|116089	gene_1551	product_name=hypothetical protein	1	2.43614	2.60995	2.52356	0.0339855	0.0619051	0.0460157	0.0456415	0.0359033	0.0632202	0.0448655	0.0466923	0	0.001	0.993	0.432232(TRUE)	-270454	1.43614	0.0713465	-0.0342334
gene_8928	KAH8121640	LI328DRAFT_116093	Triasper1|116093	gene_1550	product_name=jgi|460984|triatr1 hydroxymethylglutaryl-CoA synthase	1	2.36656	2.81881	4.11528	0.040823	0.0850757	0.0544912	0.0645543	0.0445066	0.0770968	0.0601815	0.0656298	0	0	0	0.360761(TRUE)	-239941	1.36656	0.1911	0.459935
gene_8929	KAH8121641	LI328DRAFT_137517	Triasper1|137517	gene_1549	product_name=jgi|436901|Triatrov1 BCS1 N terminal-domain-containing protein	88.673	1.32026	1	1.40598	0.389639	0.207177	0.0905767	0.0986467	0.200476	0.29599	0.0921301	0.11426	1	0.993	0	0.18989(TRUE)	-260283	-66.1633	-0.32026	0.40598
gene_8930	KAH8121642	LI328DRAFT_171494	Triasper1|171494	gene_1547	product_name=jgi|446640|Triasp1 expressed protein	1	0	0	0	0.987936	0	0	0	585.228	0	0	0	1	0.5	0.5	0.242843(TRUE)	-118.572	#DIV/0!	#DIV/0!	#DIV/0!
gene_8931	KAH8121643	LI328DRAFT_137518	Triasper1|137518	gene_1546	product_name=hypothetical protein	5.65435	1	2.44617	10.74	0.186887	0.164869	0.112665	0.204126	0.201728	0.181899	0.132272	0.220692	1	0	0	0.198398(TRUE)	-112554	-4.65435	1.44617	3.39054
gene_8932	KAH8121644	LI328DRAFT_171496	Triasper1|171496	gene_1545	product_name=jgi|477258|Triasp1 glycoside hydrolase family 18 protein	6.20022	0	0	1	5.8992	0	0	0.963799	253.281	0	0	16.7328	1	0.5	0	0.155255(TRUE)	-955.498	#DIV/0!	#DIV/0!	#DIV/0!
gene_8933	KAH8121645	LI328DRAFT_171498	Triasper1|171498	gene_1543	product_name=hypothetical protein	1	0	0	0	0.956582	0	0	0	6.24368	0	0	0	1	0.5	0.5	0.185886(TRUE)	-1334.75	#DIV/0!	#DIV/0!	#DIV/0!
gene_8934	KAH8121646	LI328DRAFT_137519	Triasper1|137519	gene_1542	product_name=jgi|15042|Triasp1 DUF1000-domain-containing protein	1	1.28761	1.61901	2.40016	0.037556	0.0578413	0.038898	0.0463751	0.0353109	0.0528411	0.0409857	0.0437447	0	0	0	0.347447(TRUE)	-186295	0.28761	0.257376	0.482486
gene_8935	KAH8121647	LI328DRAFT_171502	Triasper1|171502	gene_1541	product_name=hypothetical protein	25.5971	0	1	2.58271	20.7689	0	0.809561	2.06162	55.1869	0	2.50162	5.77323	1	0	0.003	0.189289(TRUE)	-3552.48	#DIV/0!	#DIV/0!	1.58271
gene_8936	KAH8121648	LI328DRAFT_116178	Triasper1|116178		product_name=hypothetical protein	15.9771	1.39561	1	1.30167	0.426392	0.322866	0.141244	0.1636	0.37997	0.383425	0.157757	0.186489	1	0.984	0.01	0.366466(TRUE)	-28177.6	-10.4481	-0.39561	0.30167
gene_8937	KAH8121649	LI328DRAFT_158084	Triasper1|158084	gene_1539	product_name=hypothetical protein	5.34782	1.16149	1	1.27011	0.125792	0.123784	0.0629132	0.0686367	0.128306	0.133106	0.067479	0.0797094	1	0.981	0	0.196096(TRUE)	-61194	-3.60428	-0.16149	0.27011
gene_8938	KAH8121650	LI328DRAFT_116224	Triasper1|116224	gene_1537	product_name=hypothetical protein	12.6447	1.74436	1.00199	1	0.114258	0.105018	0.0404634	0.0356335	0.108033	0.104219	0.0403844	0.0386	1	1	0.514	0.35005(TRUE)	-267906	-6.24891	-0.740896	-0.00199
gene_8939	KAH8121651	LI328DRAFT_116253	Triasper1|116253	gene_1536	product_name=hypothetical protein	6.80933	2.29798	1.05288	1	0.272607	0.275966	0.115632	0.109979	0.289708	0.30123	0.118915	0.118827	1	1	0.722	0.314715(TRUE)	-25647.2	-1.96318	-1.18257	-0.05288
gene_9332	KAH8121652	LI328DRAFT_171448	Triasper1|171448	gene_5984	product_name=hypothetical protein	19.6127	1.85359	1	1.09965	1.55701	1.03093	0.377513	0.436943	1.21695	1.44388	0.563023	0.515075	1	0.909	0.408	0.304004(TRUE)	-3986.16	-9.58093	-0.85359	0.09965
gene_9333	KAH8121653	LI328DRAFT_137382	Triasper1|137382	gene_5983	product_name=jgi|514466|Triatro1 fungal-specific transcription factor domain-domain-containing protein	3.61489	1.1869	1.01127	1	0.0509254	0.0536715	0.0283688	0.0250106	0.0522353	0.0510286	0.0289632	0.0272951	1	1	0.671	0.145746(TRUE)	-215557	-2.04566	-0.173673	-0.01127
gene_9334	KAH8121654	LI328DRAFT_115300	Triasper1|115300	gene_5982	product_name=hypothetical protein	58.1574	1	1.43566	3.34111	0.904193	0.637762	0.358767	0.576985	1.12923	0.832503	0.424112	0.639503	1	0.184	0	0.2001(TRUE)	-18217.8	-57.1574	0.43566	1.32723
gene_9335	KAH8121655	LI328DRAFT_137389	Triasper1|137389	gene_5981	product_name=jgi|422125|Triatrov1 Aldehyde/histidinol dehydrogenase	3.51772	2.33947	1.26443	1	0.124475	0.123612	0.0592156	0.059798	0.117501	0.141519	0.067668	0.0550894	1	1	1	0.163864(TRUE)	-67453.5	-0.50364	-0.850217	-0.26443
gene_9336	KAH8121656	LI328DRAFT_137408	Triasper1|137408	gene_5979	product_name=Aminotransferase class-III	8.79019	2.14799	1.26235	1	0.0943169	0.0951406	0.0410121	0.0392682	0.0947138	0.0943781	0.0426033	0.039369	1	1	1	0.384585(TRUE)	-234695	-3.09229	-0.70158	-0.26235
gene_9337	KAH8121657	LI328DRAFT_158016	Triasper1|158016	gene_5977	product_name=jgi|415634|Triatr1 major facilitator superfamily domain-containing protein	0	0	0	1	0	0	0	0.994159	0	0	0	845.871	0.5	0.5	0	0.248949(TRUE)	-71.3939	#DIV/0!	#DIV/0!	#DIV/0!
gene_9338	KAH8121658	LI328DRAFT_171461	Triasper1|171461	gene_5976	product_name=jgi|373557|Triatrov1 putative alpha-ketoglutarate-dependent sulfonate dioxygenase	1	0	0	0	0.981521	0	0	0	19.8122	0	0	0	1	0.5	0.5	0.243544(TRUE)	-762.597	#DIV/0!	#DIV/0!	#DIV/0!
gene_9339	KAH8121659	LI328DRAFT_149187	Triasper1|149187	gene_5975	product_name=hypothetical protein	1	0	0	0	0.99323	0	0	0	34721.1	0	0	0	1	0.5	0.5	0.247948(TRUE)	-18.8847	#DIV/0!	#DIV/0!	#DIV/0!
gene_9340	KAH8121660	LI328DRAFT_137416	Triasper1|137416	gene_5974	product_name=jgi|291171|Triatro1 fungal-specific transcription factor domain-domain-containing protein	16.2933	2.92955	1.34289	1	0.235996	0.232076	0.0798202	0.0690871	0.222497	0.232694	0.0803991	0.0741352	1	1	1	0.164965(TRUE)	-106450	-4.56171	-1.18153	-0.34289
gene_9341	KAH8121661	LI328DRAFT_137417	Triasper1|137417		product_name=expressed protein	9.00391	1.66152	1	1.03814	0.459049	0.388992	0.170158	0.168575	0.416803	0.453535	0.186379	0.183942	1	0.999	0.408	0.422523(TRUE)	-12958.7	-4.41908	-0.66152	0.03814
gene_9342	KAH8121662	LI328DRAFT_115376	Triasper1|115376	gene_5972	product_name=hypothetical protein	27.1559	1.76881	1.14974	1	0.767083	0.634478	0.274703	0.242638	0.686453	0.75966	0.340552	0.280994	1	0.943	0.767	0.184084(TRUE)	-13262.2	-14.3526	-0.538443	-0.14974
gene_9343	KAH8121663	LI328DRAFT_115375	Triasper1|115375	gene_5971	product_name=hypothetical protein	106.693	2.29821	1	1.78488	0.775019	0.521418	0.170044	0.23431	0.524436	0.711681	0.204113	0.26619	1	1	0	0.277477(TRUE)	-89270.5	-45.4244	-1.29821	0.78488
gene_9344	KAH8121664	LI328DRAFT_115383	Triasper1|115383		product_name=hypothetical protein	3.43304	1.21023	1	1.13642	0.0930256	0.0928398	0.0522821	0.0502402	0.0910357	0.0975561	0.0534542	0.0594504	1	0.999	0	0.204705(TRUE)	-72428.5	-1.83668	-0.21023	0.13642
gene_9345	KAH8121665	LI328DRAFT_115388	Triasper1|115388	gene_5970	product_name=jgi|263022|Trilon1 transcription factor-like protein	4.4177	1.41366	1	1.10321	0.0536807	0.0515734	0.0245359	0.0286746	0.0519521	0.0557798	0.0282312	0.0268879	1	1	0	0.440941(TRUE)	-273964	-2.12501	-0.41366	0.10321
gene_9346	KAH8121666	LI328DRAFT_171463	Triasper1|171463		product_name=hypothetical protein	1	0	0	0	0.98162	0	0	0	2175.06	0	0	0	1	0.5	0.5	0.151351(TRUE)	-53.3583	#DIV/0!	#DIV/0!	#DIV/0!
gene_9347	KAH8121667	LI328DRAFT_137424	Triasper1|137424	gene_5968	product_name=jgi|8091|Trigam1 alpha and gamma adaptin binding protein p34-domain-containing protein	1.02639	1.0975	1	1.03419	0.0516019	0.0678271	0.0433878	0.0421052	0.0492607	0.0682868	0.0432133	0.0402929	0.079	0.975	0.161	0.27037(TRUE)	-63898.5	0.0692817	-0.0975	0.03419
gene_9348	KAH8121668	LI328DRAFT_137425	Triasper1|137425	gene_5967	product_name=hypothetical protein	3.06884	1.00423	1	1.16312	0.0732691	0.0753245	0.0427352	0.0457182	0.0684107	0.0756545	0.0417331	0.0440653	1	0.568	0	0.156757(TRUE)	-101280	-2.05591	-0.00423	0.16312
gene_9349	KAH8121669	LI328DRAFT_115442	Triasper1|115442	gene_5966	product_name=hypothetical protein	5.38645	1.02382	1	2.10942	0.197375	0.168033	0.0925226	0.137305	0.200562	0.207708	0.104399	0.129643	1	0.583	0	0.246246(TRUE)	-33540.8	-4.26113	-0.02382	1.10942
gene_9351	KAH8121670	LI328DRAFT_115448	Triasper1|115448	gene_5965	product_name=jgi|6244|Triaru1 multidrug resistance-associated protein	2.10265	1.77132	1	1.00074	0.0387241	0.0527345	0.0245174	0.0235502	0.0402031	0.040472	0.0239245	0.0257355	1	1	0.493	0.165566(TRUE)	-225879	-0.187053	-0.77132	0.00074
gene_9352	KAH8121671	LI328DRAFT_137427	Triasper1|137427	gene_5964	product_name=hypothetical protein	8.26057	1.00054	1	1.35051	0.198309	0.175846	0.0888826	0.100404	0.20448	0.185007	0.0916284	0.107693	1	0.509	0	0.262963(TRUE)	-43606.2	-7.25611	-0.00054	0.35051
gene_9353	KAH8121672	LI328DRAFT_137429	Triasper1|137429	gene_5963	product_name=jgi|83922|Necsp1 SecY subunit domain-containing protein	1	1.0173	1.01373	1.48734	0.0144244	0.0221929	0.0144778	0.0154933	0.0143035	0.0220187	0.0120499	0.0161005	0.125	0.624	0	0.334635(TRUE)	-626880	0.0173	-0.00352165	0.467195
gene_9354	KAH8121673	LI328DRAFT_149197	Triasper1|149197	gene_5962	product_name=jgi|378793|Triasp1 tRNA isopentenyltransferase	1	2.47444	2.24577	2.26842	0.0573428	0.0984489	0.0680829	0.0704971	0.0559607	0.101457	0.071233	0.0703169	0	0.999	0.357	0.427828(TRUE)	-96296	1.47444	-0.101823	0.0100856
gene_9355	KAH8121674	LI328DRAFT_137433	Triasper1|137433	gene_5960	product_name=jgi|1979|Tripar1 armadillo-type protein	3.81919	1.33891	1	1.18305	0.0636867	0.068735	0.0324462	0.036128	0.0673743	0.0697684	0.0339846	0.0369101	1	1	0	0.424324(TRUE)	-165286	-1.85246	-0.33891	0.18305
gene_9356	KAH8121675	LI328DRAFT_171467	Triasper1|171467		product_name=jgi|502039|Triasp1 aldehyde dehydrogenase	1	0	0	0	0.977254	0	0	0	964.985	0	0	0	1	0.5	0.5	0.250951(TRUE)	-134.442	#DIV/0!	#DIV/0!	#DIV/0!
gene_9358	KAH8121676	LI328DRAFT_137434	Triasper1|137434	gene_5957	product_name=jgi|783009|Trihar1 TRAPP I complex	2.02556	1.0078	1	1.22189	0.0494599	0.0551919	0.0341462	0.0382257	0.0521267	0.0545502	0.0352707	0.0379557	1	0.58	0	0.152452(TRUE)	-121249	-1.00988	-0.0078	0.22189
gene_9357	KAH8121677	LI328DRAFT_115516	Triasper1|115516	gene_5958	product_name=jgi|440804|Triatrov1 Apc13p protein-domain-containing protein	1	6.15301	9.4946	9.01026	0.210247	0.652517	0.548372	0.505296	0.233337	0.68555	0.500951	0.507171	0	0	0.875	0.26036(TRUE)	-26180.5	5.15301	0.543082	-0.0537543
gene_9359	KAH8121678	LI328DRAFT_137436	Triasper1|137436	gene_5956	product_name=jgi|464212|Triatro1 BCS1 N terminal-domain-containing protein	100.169	1.30692	1	1.53822	0.728307	0.547344	0.243157	0.312125	0.675438	0.71812	0.279839	0.32859	1	0.835	0.007	0.170671(TRUE)	-40823.7	-75.6451	-0.30692	0.53822
gene_9360	KAH8121679	LI328DRAFT_137437	Triasper1|137437	gene_5955	product_name=CRAL-TRIO domain-containing protein	1	1.81215	2.71465	3.88679	0.0494867	0.094532	0.0709586	0.0822209	0.051067	0.0960644	0.0734387	0.0789688	0	0	0	0.376777(TRUE)	-147952	0.81215	0.498027	0.431783
gene_9361	KAH8121680	LI328DRAFT_137439	Triasper1|137439	gene_5954	product_name=jgi|478160|Triatr1 Endonuclease/exonuclease/phosphatase	4.73923	1.3968	1	1.11552	0.0685691	0.0765615	0.0370607	0.0394184	0.0837443	0.0752879	0.0391926	0.0392835	1	1	0	0.435536(TRUE)	-153206	-2.39292	-0.3968	0.11552
gene_9362	KAH8121681	LI328DRAFT_137441	Triasper1|137441	gene_5953	product_name=hypothetical protein	1	2.06023	2.79962	2.57391	0.0251951	0.0525826	0.0346886	0.0381395	0.0271591	0.0487933	0.0407058	0.0367942	0	0	1	0.345145(TRUE)	-403885	1.06023	0.358887	-0.0876915
gene_9363	KAH8121682	LI328DRAFT_158035	Triasper1|158035	gene_5952	product_name=hypothetical protein	2.39327	1.17818	1.08603	1	0.0675355	0.0666131	0.042176	0.0402182	0.0614583	0.0759325	0.0435337	0.0395413	1	0.977	1	0.164665(TRUE)	-94537.9	-1.03133	-0.0848503	-0.08603
gene_9364	KAH8121683	LI328DRAFT_115578	Triasper1|115578	gene_5951	product_name=jgi|55500|Pursp1 putative B56-delta regulatory subunit of protein phosphatase 2A	2.8421	1.18198	1	1.29549	0.0472662	0.0481076	0.0262976	0.0286151	0.0436067	0.0509773	0.0258991	0.0269432	1	1	0	0.366166(TRUE)	-242885	-1.40452	-0.18198	0.29549
gene_9365	KAH8121684	LI328DRAFT_115585	Triasper1|115585		product_name=expressed protein	10.6069	0	1	2.3118	9.63262	0	0.905593	2.07977	115.517	0	6.6743	16.7286	1	0	0.009	0.401902(TRUE)	-1993.82	#DIV/0!	#DIV/0!	1.3118
gene_9366	KAH8121685	LI328DRAFT_158037	Triasper1|158037	gene_5950	product_name=RNA polymerase III transcription factor (TF)IIIC subunit-domain containing protein	2.49467	1.18844	1	1.01013	0.0809866	0.0903426	0.054761	0.0493595	0.0871906	0.0915095	0.0551874	0.0469697	1	0.999	0.401	0.239039(TRUE)	-63410.7	-1.09911	-0.18844	0.01013
gene_9367	KAH8121686	LI328DRAFT_137445	Triasper1|137445	gene_5949	product_name=jgi|338554|TriharM10_1 DHHC palmitoyltransferase-domain-containing protein	2.58002	1.17399	1	1.29904	0.0617816	0.0714952	0.0354765	0.0420724	0.0656911	0.0733245	0.0368899	0.0440002	1	1	0	0.213814(TRUE)	-127709	-1.19765	-0.17399	0.29904
gene_9368	KAH8121687	LI328DRAFT_137446	Triasper1|137446		product_name=expressed protein	9.18723	5.75938	1	2.05427	3.40369	3.37213	0.765532	1.21172	3.33272	3.71117	1.58181	2.0415	0.834	0.992	0.15	0.211011(TRUE)	-447.403	-0.595177	-4.75938	1.05427
gene_9369	KAH8121688	LI328DRAFT_115641	Triasper1|115641	gene_5948	product_name=jgi|8906|Triham1 putative phospholipase C	9.15014	4.66542	1.31607	1	0.260912	0.287918	0.100572	0.0886652	0.259636	0.292748	0.115637	0.0948108	1	1	1	0.215015(TRUE)	-49389.5	-0.961268	-2.54496	-0.31607
gene_9371	KAH8121689	LI328DRAFT_115672	Triasper1|115672		product_name=expressed protein	4.96286	2.25665	1.08958	1	0.359158	0.406036	0.18021	0.160676	0.353398	0.394321	0.179791	0.180725	1	1	0.736	0.425726(TRUE)	-10389.8	-1.19922	-1.07112	-0.08958
gene_9372	KAH8121690	LI328DRAFT_115683	Triasper1|115683		product_name=hypothetical protein	6.41935	2.92899	1.13667	1	0.448251	0.473485	0.188388	0.178005	0.455134	0.482802	0.231447	0.214347	1	1	0.811	0.372973(TRUE)	-9797.73	-1.19166	-1.57682	-0.13667
gene_9078	KAH8121691	LI328DRAFT_171408	Triasper1|171408	gene_12492	product_name=hypothetical protein	2.88205	2.00733	1	1.02342	0.0617923	0.0696575	0.036306	0.0345467	0.0685707	0.0760903	0.0351031	0.0372054	1	1	0.195	0.19019(TRUE)	-132625	-0.435763	-1.00733	0.02342
gene_9079	KAH8121692	LI328DRAFT_114483	Triasper1|114483		product_name=jgi|252099|Triasp1 expressed protein	2.27161	2.67818	1.57153	1	0.619035	0.807618	0.424092	0.351532	0.663346	0.890672	0.543824	0.449093	0.26	0.973	0.967	0.35996(TRUE)	-1648.96	0.178979	-0.704186	-0.57153
gene_9080	KAH8121693	LI328DRAFT_114493	Triasper1|114493	gene_12491	product_name=jgi|2883|Triham1 signal recognition particle%2C alpha subunit%2C N-terminal-domain-containing protein	6.15014	1	1.06263	1.30748	0.0805816	0.0792651	0.0403001	0.0443889	0.0862899	0.0828906	0.0423146	0.0462425	1	0.109	0	0.161161(TRUE)	-171295	-5.15014	0.06263	0.230419
gene_9081	KAH8121694	LI328DRAFT_137279	Triasper1|137279	gene_12490	product_name=jgi|490804|Triatro1 YIF1-domain-containing protein	2.28676	1.07266	1	1.39802	0.052697	0.0574549	0.0318003	0.0399686	0.0522608	0.0562276	0.0335585	0.0412252	1	0.972	0	0.16046(TRUE)	-140546	-1.13186	-0.07266	0.39802
gene_9082	KAH8121695	LI328DRAFT_137281	Triasper1|137281	gene_12489	product_name=hypothetical protein	2.9127	1	1.04441	1.26597	0.101059	0.10759	0.0645491	0.0706643	0.107716	0.115298	0.0633926	0.0738179	1	0.292	0	0.26997(TRUE)	-47150	-1.9127	0.04441	0.212139
gene_9083	KAH8121696	LI328DRAFT_171410	Triasper1|171410	gene_12488	product_name=hypothetical protein	4.60747	0	1	0	4.4342	0	0.962382	0	8881.93	0	1241.66	0	1	0	1	0.295596(TRUE)	-171.47	#DIV/0!	#DIV/0!	#DIV/0!
gene_9084	KAH8121697	LI328DRAFT_137282	Triasper1|137282	gene_12487	product_name=hypothetical protein	2.97806	1	1.5085	1.71278	0.0520137	0.0519716	0.0371679	0.0353663	0.0494	0.0559817	0.0335762	0.0374761	1	0	0	0.412312(TRUE)	-227518	-1.97806	0.5085	0.135419
gene_9085	KAH8121698	LI328DRAFT_137284	Triasper1|137284	gene_12486	product_name=RmlC-like cupin domain-containing protein	557.302	0	1.15224	1	96.6979	0	0.599868	0.580004	85.2161	0	1.92413	1.5521	1	0	0.679	0.231131(TRUE)	-34686.9	#DIV/0!	#DIV/0!	-0.15224
gene_9086	KAH8121699	LI328DRAFT_171412	Triasper1|171412	gene_12485	product_name=jgi|61654|Triatro1 major facilitator superfamily domain-containing protein	1	0	0	0	0.852471	0	0	0	0.933747	0	0	0	1	0.5	0.5	0.244144(TRUE)	-6288.35	#DIV/0!	#DIV/0!	#DIV/0!
gene_9087	KAH8121700	LI328DRAFT_171418	Triasper1|171418	gene_12483	product_name=jgi|2890|Triham1 polyketide synthase-like protein	84.4377	1.43766	1.1583	1	0.993383	0.691851	0.320224	0.309527	0.826442	0.987998	0.378645	0.369654	1	0.707	0.735	0.215916(TRUE)	-23777.5	-57.7327	-0.241181	-0.1583
gene_9088	KAH8121701	LI328DRAFT_114628	Triasper1|114628	gene_12482	product_name=jgi|248702|TriharT22_1 S-adenosyl-L-methionine-dependent methyltransferase	8.75572	1	1.25662	8.83957	0.402572	0.305194	0.159311	0.403362	0.4331	0.338309	0.179382	0.347742	1	0.087	0	0.212513(TRUE)	-32238.8	-7.75572	0.25662	6.0344
gene_9090	KAH8121702	LI328DRAFT_171420	Triasper1|171420		product_name=jgi|226943|Triasp1 expressed protein	0	0	0	0	0	0	0	0	0	0	0	0	0.5	0.5	0.5	0(FALSE)	0	#DIV/0!	#DIV/0!	#DIV/0!
gene_9091	KAH8121703	LI328DRAFT_137289	Triasper1|137289	gene_12479	product_name=jgi|2892|Triham1 S-adenosyl-L-methionine-dependent methyltransferase	49.2372	1	1.06546	1.93335	0.30137	0.244916	0.121924	0.156709	0.31713	0.267026	0.133898	0.179423	1	0.33	0	0.315916(TRUE)	-100097	-48.2372	0.06546	0.814568
gene_9092	KAH8121704	LI328DRAFT_137292	Triasper1|137292	gene_12476	product_name=hypothetical protein	3.29864	1	1.03153	1.26045	0.0864153	0.0902237	0.0517219	0.0578565	0.0916145	0.0906564	0.0531143	0.0581078	1	0.305	0	0.262863(TRUE)	-69929.9	-2.29864	0.03153	0.221923
gene_9093	KAH8121705	LI328DRAFT_114696	Triasper1|114696	gene_12474	product_name=jgi|60803|Triatro1 expressed protein	1.3919	1	1.01277	1.3766	0.0327156	0.0417443	0.0254173	0.0284114	0.0333763	0.0420229	0.026235	0.0306085	1	0.319	0	0.335035(TRUE)	-199216	-0.3919	0.01277	0.359242
gene_9094	KAH8121706	LI328DRAFT_171422	Triasper1|171422	gene_12473	product_name=Domain of unknown function (DUF3441)-domain containing protein	2.9349	1.35404	1	1.06041	0.0451127	0.0570549	0.0291307	0.0303864	0.0505373	0.0506327	0.0292732	0.0278812	1	1	0.001	0.176677(TRUE)	-192062	-1.16751	-0.35404	0.06041
gene_9095	KAH8121707	LI328DRAFT_137298	Triasper1|137298		product_name=expressed protein	0	0	0	1	0	0	0	0.990975	0	0	0	943.992	0.5	0.5	0	0.253954(TRUE)	-88.1267	#DIV/0!	#DIV/0!	#DIV/0!
gene_9096	KAH8121708	LI328DRAFT_157988	Triasper1|157988	gene_12470	product_name=jgi|454661|Triatr1 HEX1-like protein	1	4.55073	5.94255	7.24722	0.0113906	0.0359985	0.0277339	0.0285193	0.01407	0.0397911	0.0243107	0.030632	0	0	0	0.16006(TRUE)	-3274680	3.55073	0.305845	0.219547
gene_9097	KAH8121709	LI328DRAFT_137307	Triasper1|137307	gene_12469	product_name=jgi|295251|Triasp1 peptidase C1B%2C bleomycin hydrolase	79.1441	1	1.34194	3.12675	0.381035	0.262251	0.146475	0.208258	0.361516	0.323038	0.151616	0.216932	1	0.039	0	0.240741(TRUE)	-124109	-78.1441	0.34194	1.33002
gene_9098	KAH8121710	LI328DRAFT_114791	Triasper1|114791	gene_12467	product_name=jgi|295257|Triasp1 expressed protein	5.47151	1.32927	1	1.22447	0.111452	0.119038	0.0560197	0.0608068	0.118734	0.117227	0.0640064	0.0665434	1	1	0	0.202202(TRUE)	-78183.9	-3.11618	-0.32927	0.22447
gene_9099	KAH8121711	LI328DRAFT_171428	Triasper1|171428	gene_12464	product_name=hypothetical protein	4.61721	1.04227	1.25547	1	0.833832	0.66752	0.462107	0.379555	0.834161	0.930111	0.624836	0.493701	1	0.341	0.774	0.434134(TRUE)	-1441.36	-3.42996	0.204554	-0.25547
gene_9100	KAH8121712	LI328DRAFT_137313	Triasper1|137313		product_name=expressed protein	5.66801	6.23328	3.01425	1	1.71971	2.13334	1.10529	0.544522	2.05361	2.0716	1.44969	0.841372	0.404	0.979	0.996	0.411712(TRUE)	-943.754	0.0997299	-1.06794	-2.01425
gene_9101	KAH8121713	LI328DRAFT_157991	Triasper1|157991		product_name=hypothetical protein	1.1709	1	1.21903	1.04575	0.200777	0.270321	0.181214	0.165769	0.208083	0.2405	0.198968	0.196678	0.805	0.133	0.889	0.239039(TRUE)	-5250.38	-0.1709	0.21903	-0.165699
gene_9102	KAH8121714	LI328DRAFT_157992	Triasper1|157992		product_name=hypothetical protein	0	0	0	0	0	0	0	0	0	0	0	0	0.5	0.5	0.5	0(FALSE)	0	#DIV/0!	#DIV/0!	#DIV/0!
gene_9103	KAH8121715	LI328DRAFT_137322	Triasper1|137322	gene_12457	product_name=hypothetical protein	1.75793	1.0686	1	1.02241	0.0311254	0.0349029	0.0198363	0.021088	0.0294065	0.0340365	0.0197165	0.0196124	1	0.998	0.073	0.340541(TRUE)	-284818	-0.645078	-0.0686	0.02241
gene_9104	KAH8121716	LI328DRAFT_137326	Triasper1|137326	gene_12455	product_name=jgi|106776|Triasp1 expressed protein	3.41984	1.39805	1	1.05494	0.143252	0.141417	0.0730995	0.0729504	0.155969	0.151231	0.0726304	0.0745999	1	1	0.153	0.3004(TRUE)	-36885.8	-1.44615	-0.39805	0.05494
gene_9105	KAH8121717	LI328DRAFT_137328	Triasper1|137328		product_name=expressed protein	39.4178	1.31422	1	1.19741	0.954891	0.611956	0.257839	0.287614	0.848521	0.888649	0.325663	0.330908	1	0.792	0.187	0.192292(TRUE)	-16861.9	-28.9933	-0.31422	0.19741
gene_9106	KAH8121718	LI328DRAFT_137330	Triasper1|137330	gene_12454	product_name=jgi|59878|Triatro1 casein kinase I	2.50485	1.27492	1	1.15247	0.0265088	0.0322639	0.0157859	0.0176257	0.0307792	0.0318758	0.0180169	0.0177628	1	1	0	0.294094(TRUE)	-483621	-0.964712	-0.27492	0.15247
gene_9107	KAH8121719	LI328DRAFT_157996	Triasper1|157996	gene_12452	product_name=jgi|21718|Triatrov1 Endonuclease/exonuclease/phosphatase	6.63111	1	1.04104	1.26826	0.065604	0.069543	0.0383683	0.0393115	0.0834895	0.0738128	0.0393667	0.0409279	1	0.167	0	0.183383(TRUE)	-194721	-5.63111	0.04104	0.218263
gene_9108	KAH8121720	LI328DRAFT_115008	Triasper1|115008	gene_12451	product_name=jgi|59918|Triatro1 protein kinase-like domain-containing protein	7.68677	1.52553	1.28386	1	0.0881611	0.0923574	0.0468155	0.0382297	0.0931297	0.0851159	0.045256	0.0355248	1	1	1	0.334234(TRUE)	-203960	-4.03875	-0.188237	-0.28386
gene_9109	KAH8121721	LI328DRAFT_115055	Triasper1|115055	gene_12449	product_name=jgi|435140|Triatr1 rab-GTPase-TBC domain-domain-containing protein	7.67358	1.47268	1	1.31877	0.0914916	0.0991026	0.0412802	0.0475928	0.101087	0.0932148	0.0426551	0.0480595	1	1	0	0.374875(TRUE)	-158949	-4.21062	-0.47268	0.31877
gene_9110	KAH8121722	LI328DRAFT_137350	Triasper1|137350	gene_12448	product_name=jgi|482813|Triatr1 Pal1 cell morphology protein-domain-containing protein	3.14128	1	1.31055	2.3136	0.0846564	0.084408	0.0498231	0.0742857	0.0870398	0.0861342	0.0541954	0.0618317	1	0	0	0.194795(TRUE)	-108733	-2.14128	0.31055	0.765366
gene_9111	KAH8121723	LI328DRAFT_115118	Triasper1|115118	gene_12447	product_name=hypothetical protein	2.65612	1.20528	1	1.08134	0.175187	0.208844	0.102092	0.109813	0.182194	0.18755	0.108814	0.110077	1	0.934	0.168	0.43984(TRUE)	-16837.9	-1.20374	-0.20528	0.08134
gene_9112	KAH8121724	LI328DRAFT_115103	Triasper1|115103	gene_12446	product_name=jgi|21848|Triatrov1 CNH domain-domain-containing protein	3.44751	1.60617	1	1.10231	0.0434715	0.0456311	0.0228896	0.0249892	0.0442223	0.0477257	0.0230054	0.023778	1	1	0	0.376076(TRUE)	-303737	-1.14642	-0.60617	0.10231
gene_9113	KAH8121725	LI328DRAFT_115146	Triasper1|115146	gene_12445	product_name=hypothetical protein	2.1063	1	1.3653	1.77177	0.0631005	0.0680775	0.0464951	0.0534349	0.0608678	0.0739701	0.0457843	0.0491504	1	0	0	0.173574(TRUE)	-119033	-1.1063	0.3653	0.297715
gene_9114	KAH8121726	LI328DRAFT_115178	Triasper1|115178	gene_12444	product_name=hypothetical protein	69.5046	1	1.13927	2.03528	0.523659	0.38152	0.197987	0.262744	0.462981	0.463238	0.233374	0.279904	1	0.326	0	0.36046(TRUE)	-52341.1	-68.5046	0.13927	0.786477
gene_9115	KAH8121727	LI328DRAFT_137366	Triasper1|137366	gene_12443	product_name=Nse4 C-terminal-domain containing protein	1.34859	1.58847	1.23233	1	0.0393078	0.0511393	0.0328318	0.0305491	0.0403218	0.0505356	0.0339832	0.0289545	0	1	1	0.381381(TRUE)	-141040	0.177875	-0.288997	-0.23233
gene_9116	KAH8121728	LI328DRAFT_149175	Triasper1|149175	gene_12442	product_name=jgi|448824|Triasp1 expressed protein	17.6083	2.11144	1.03327	1	2.54921	1.56367	0.629833	0.603592	1.82865	2.50126	1.0228	1.08807	1	0.829	0.513	0.427628(TRUE)	-1220.73	-7.33947	-1.04345	-0.03327
gene_9117	KAH8121729	LI328DRAFT_115207	Triasper1|115207	gene_12441	product_name=jgi|615203|Coler1 ATP synthase F1	1	5.48788	4.76529	4.55038	0.00743315	0.0189135	0.0141435	0.0142441	0.00829119	0.0192666	0.0154575	0.0178306	0	1	1	0.400701(TRUE)	-5373920	4.48788	-0.151636	-0.047229
gene_9118	KAH8121730	LI328DRAFT_115214	Triasper1|115214	gene_12440	product_name=hypothetical protein	2.86055	1.02188	1	1.17661	0.104793	0.105651	0.0615615	0.0613936	0.108373	0.11214	0.0606293	0.0682175	1	0.639	0	0.296597(TRUE)	-46910.4	-1.7993	-0.02188	0.17661
gene_9119	KAH8121731	LI328DRAFT_115228	Triasper1|115228	gene_12439	product_name=jgi|9835|Triaru1 cytochrome c oxidase subunit IV family	1	3.1895	3.52579	3.50106	0.015278	0.0328427	0.0253305	0.0242342	0.0149123	0.0316704	0.025232	0.025615	0	0	0.894	0.211111(TRUE)	-1376190	2.1895	0.105437	-0.00706358
gene_9120	KAH8121732	LI328DRAFT_149179	Triasper1|149179	gene_12438	product_name=jgi|78776|Triasp1 P-loop containing nucleoside triphosphate hydrolase protein	19.6809	1.84959	1	1.37655	0.624004	0.481001	0.190112	0.206387	0.508978	0.575894	0.198889	0.237448	1	0.999	0.006	0.368368(TRUE)	-20457.6	-9.64068	-0.84959	0.37655
gene_9121	KAH8121733	LI328DRAFT_137378	Triasper1|137378	gene_12437	product_name=hypothetical protein	7.46995	1.24798	1.05991	1	0.12347	0.113044	0.0505179	0.0558194	0.118066	0.116571	0.0554366	0.0540374	1	0.998	0.95	0.183784(TRUE)	-104074	-4.98563	-0.17744	-0.05991
gene_8376	KAH8121734	LI328DRAFT_113983	Triasper1|113983	gene_11160	product_name=FAS1 domain-containing protein	5629.67	4.96698	1	5.89308	9.98972	3.61658	0.772955	2.2207	2.75141	9.41389	1.63932	3.07952	1	0.964	0.001	0.3004(TRUE)	-106740	-1132.42	-3.96698	4.89308
gene_8377	KAH8121735	LI328DRAFT_137207	Triasper1|137207	gene_11159	product_name=hypothetical protein	25.0711	1.1148	1	1.41489	0.180322	0.16788	0.0718548	0.0823501	0.205146	0.158725	0.073297	0.0848513	1	0.884	0	0.192192(TRUE)	-139191	-21.4893	-0.1148	0.41489
gene_8378	KAH8121736	LI328DRAFT_171333	Triasper1|171333	gene_11158	product_name=hypothetical protein	48.4711	0	1	6.7109	45.4526	0	0.95573	6.31347	804.606	0	26.2485	86.1342	1	0	0.003	0.302302(TRUE)	-1328.34	#DIV/0!	#DIV/0!	5.7109
gene_8379	KAH8121737	LI328DRAFT_171337	Triasper1|171337	gene_11156	product_name=Domain of unknown function (DUF3328)-domain containing protein	2.44185	0	1.38574	1	2.18688	0	1.25328	0.90438	62.1579	0	14.7166	10.0461	1	0	0.9	0.294494(TRUE)	-1239.96	#DIV/0!	#DIV/0!	-0.38574
gene_8380	KAH8121738	LI328DRAFT_149102	Triasper1|149102	gene_11155	product_name=hypothetical protein	1	0	0	0	0.951313	0	0	0	1747.78	0	0	0	1	0.5	0.5	0.178478(TRUE)	-102.558	#DIV/0!	#DIV/0!	#DIV/0!
gene_8381	KAH8121739	LI328DRAFT_157932	Triasper1|157932	gene_11154	product_name=hypothetical protein	0	0	0	0	0	0	0	0	0	0	0	0	0.5	0.5	0.5	0(FALSE)	0	#DIV/0!	#DIV/0!	#DIV/0!
gene_8382	KAH8121740	LI328DRAFT_137210	Triasper1|137210	gene_11153	product_name=jgi|7586|Triham1 S-adenosyl-L-methionine-dependent methyltransferase	5.64891	1.1139	1	1.40386	0.152319	0.149433	0.0745904	0.085707	0.162186	0.153257	0.0801499	0.0900241	1	0.882	0	0.324424(TRUE)	-45109.6	-4.07129	-0.1139	0.40386
gene_8383	KAH8121741	LI328DRAFT_157934	Triasper1|157934	gene_11152	product_name=jgi|194756|Triasp1 benzoate 4-monooxygenase cytochrome P450	198.975	1	0	34.886	108.782	0.763018	0	17.6151	133.467	2.81884	0	19.1532	1	1	0	0.268969(TRUE)	-11781.4	-197.975	#DIV/0!	#DIV/0!
gene_8384	KAH8121742	LI328DRAFT_137213	Triasper1|137213	gene_11151	product_name=hypothetical protein	4.93849	1.48012	1	9.37307	0.484651	0.482248	0.198589	0.539208	0.528909	0.624189	0.264994	0.508278	1	0.944	0	0.38048(TRUE)	-13517.2	-2.33655	-0.48012	8.37307
gene_8385	KAH8121743	LI328DRAFT_137214	Triasper1|137214	gene_11149	product_name=hypothetical protein	321.933	1.62047	1	1.37271	0.735514	1.11646	0.388695	0.415344	1.78799	0.878032	0.583991	0.527795	1	0.817	0.134	0.251451(TRUE)	-54442.5	-197.666	-0.62047	0.37271
gene_8386	KAH8121744	LI328DRAFT_171347	Triasper1|171347	gene_11148	product_name=jgi|85794|Triasp1 MFS general substrate transporter	39874.1	0	1.71724	1	3740.39	0	1.65977	0.961963	2861.35	0	67.7818	48.0643	1	0	0.691	0.227628(TRUE)	-32720.8	#DIV/0!	#DIV/0!	-0.71724
gene_8387	KAH8121745	LI328DRAFT_137215	Triasper1|137215	gene_11146	product_name=Domain of unknown function (DUF4267)-domain containing protein	423.453	1.8372	1	1.1827	2.49021	1.28853	0.51003	0.541011	1.42332	2.70319	0.811731	0.870385	1	0.818	0.334	0.338839(TRUE)	-30484.8	-229.488	-0.8372	0.1827
gene_8388	KAH8121746	LI328DRAFT_171349	Triasper1|171349	gene_11145	product_name=jgi|474756|Triatr1 cytochrome P450	1	0	0	0	0.532176	0	0	0	0.372499	0	0	0	1	0.5	0.5	0.168969(TRUE)	-21267.8	#DIV/0!	#DIV/0!	#DIV/0!
gene_8389	KAH8121747	LI328DRAFT_171353	Triasper1|171353	gene_11144	product_name=hypothetical protein	1	0	0	0	0.740637	0	0	0	0.749929	0	0	0	1	0.5	0.5	0.191191(TRUE)	-9187.21	#DIV/0!	#DIV/0!	#DIV/0!
gene_8390	KAH8121748	LI328DRAFT_149111	Triasper1|149111	gene_11143	product_name=hypothetical protein	0	0	0	0	0	0	0	0	0	0	0	0	0.5	0.5	0.5	0(FALSE)	0	#DIV/0!	#DIV/0!	#DIV/0!
gene_8391	KAH8121749	LI328DRAFT_171355	Triasper1|171355	gene_11142	product_name=jgi|148450|Trias1 carbohydrate esterase family 1 protein	1	0	0	0	0.910829	0	0	0	2.13823	0	0	0	1	0.5	0.5	0.203403(TRUE)	-3229.38	#DIV/0!	#DIV/0!	#DIV/0!
gene_8392	KAH8121750	LI328DRAFT_137216	Triasper1|137216	gene_11141	product_name=hypothetical protein	3.4533	1	1.31576	2.9669	0.0912988	0.0883097	0.0533632	0.0728147	0.0825546	0.0875873	0.0576863	0.0766833	1	0	0	0.364164(TRUE)	-116383	-2.4533	0.31576	1.25489
gene_8393	KAH8121751	LI328DRAFT_171358	Triasper1|171358	gene_11140	product_name=jgi|510125|Triasp1 purine and uridine phosphorylase	28.951	1	0	0	27.8632	0.968564	0	0	977.548	177.846	0	0	1	1	0.5	0.375075(TRUE)	-655.743	-27.951	#DIV/0!	#DIV/0!
gene_8394	KAH8121752	LI328DRAFT_171360	Triasper1|171360	gene_11139	product_name=jgi|482156|Triatrov1 P-loop containing nucleoside triphosphate hydrolase protein	1	0	0	0	0.938489	0	0	0	5.82797	0	0	0	1	0.5	0.5	0.20951(TRUE)	-1822.23	#DIV/0!	#DIV/0!	#DIV/0!
gene_8395	KAH8121753	LI328DRAFT_114098	Triasper1|114098	gene_11138	product_name=hypothetical protein	1	0	0	0	0.460606	0	0	0	0.334101	0	0	0	1	0.5	0.5	0.189489(TRUE)	-32012	#DIV/0!	#DIV/0!	#DIV/0!
gene_8396	KAH8121754	LI328DRAFT_171362	Triasper1|171362	gene_11136	product_name=jgi|85882|Triasp1 glycoside hydrolase family 71 protein	1	0	0	0	0.964964	0	0	0	4.86266	0	0	0	1	0.5	0.5	0.250951(TRUE)	-1809.21	#DIV/0!	#DIV/0!	#DIV/0!
gene_8397	KAH8121755	LI328DRAFT_171364	Triasper1|171364		product_name=jgi|85888|Triasp1 expressed protein	1	0	0	0	0.961766	0	0	0	4900.85	0	0	0	1	0.5	0.5	0.208809(TRUE)	-53.3583	#DIV/0!	#DIV/0!	#DIV/0!
gene_8398	KAH8121756	LI328DRAFT_114116	Triasper1|114116	gene_11135	product_name=hypothetical protein	93.1484	1.07638	1	1.89022	0.478397	0.344478	0.144843	0.22129	0.471947	0.390871	0.167192	0.22354	1	0.665	0	0.23984(TRUE)	-108199	-85.5386	-0.07638	0.89022
gene_8399	KAH8121757	LI328DRAFT_157947	Triasper1|157947	gene_11134	product_name=jgi|85911|Triasp1 MFS general substrate transporter	22.525	3.08479	1.43274	1	1.12546	0.861401	0.329133	0.265447	0.901637	1.08484	0.409465	0.29394	1	0.999	0.966	0.166266(TRUE)	-10676.7	-6.30196	-1.15307	-0.43274
gene_8400	KAH8121758	LI328DRAFT_137220	Triasper1|137220	gene_11133	product_name=jgi|785070|Trihar1 amidohydrolase 2	3210.83	0	1	4.85722	274.929	0	0.677534	2.66535	150.866	0	1.74356	6.4599	1	0	0.003	0.218318(TRUE)	-86250.2	#DIV/0!	#DIV/0!	3.85722
gene_8401	KAH8121759	LI328DRAFT_157949	Triasper1|157949	gene_11132	product_name=hypothetical protein	139.686	1.52199	1	3.38337	0.936479	0.69289	0.253258	0.538579	0.850873	1.08685	0.368013	0.624063	1	0.882	0	0.162863(TRUE)	-46498.7	-90.7785	-0.52199	2.38337
gene_8402	KAH8121760	LI328DRAFT_157950	Triasper1|157950	gene_11131	product_name=hypothetical protein	1	0	0	0	0.657556	0	0	0	0.523993	0	0	0	1	0.5	0.5	0.227227(TRUE)	-14380.1	#DIV/0!	#DIV/0!	#DIV/0!
gene_8403	KAH8121761	LI328DRAFT_137226	Triasper1|137226	gene_11130	product_name=jgi|142907|Triatrov1 Intradiol ring-cleavage dioxygenase	1	0	0	0	0.4024	0	0	0	0.351988	0	0	0	1	0.5	0.5	0.179079(TRUE)	-33955.7	#DIV/0!	#DIV/0!	#DIV/0!
gene_8404	KAH8121762	LI328DRAFT_157952	Triasper1|157952	gene_11129	product_name=jgi|422302|Triatrov1 putative L-carnitine dehydratase	605.242	1	0	1.07258	154.421	0.780026	0	0.702429	168.462	4.33107	0	1.84574	1	1	0	0.198198(TRUE)	-23385.6	-604.242	#DIV/0!	#DIV/0!
gene_8405	KAH8121763	LI328DRAFT_137228	Triasper1|137228	gene_11128	product_name=jgi|280981|Triatr1 Alpha/Beta hydrolase protein	100.446	1.53777	1	3.39084	1.02534	0.719518	0.287981	0.58275	1.04799	1.01323	0.393698	0.569837	1	0.889	0	0.181281(TRUE)	-29642.4	-64.3193	-0.53777	2.39084
gene_8406	KAH8121764	LI328DRAFT_171369	Triasper1|171369	gene_11127	product_name=jgi|484733|triasp1 acetyl-CoA synthetase-like protein	14.8057	0	0	1	12.247	0	0	0.820532	37.3251	0	0	2.11229	1	0.5	0	0.217117(TRUE)	-4655.25	#DIV/0!	#DIV/0!	#DIV/0!
gene_8407	KAH8121765	LI328DRAFT_171370	Triasper1|171370	gene_11126	product_name=hypothetical protein	3.62904	2.02087	1	2.24395	0.600951	0.689292	0.272893	0.420993	0.676074	0.757964	0.363068	0.507366	0.995	0.992	0	0.291592(TRUE)	-3362.44	-0.795781	-1.02087	1.24395
gene_8408	KAH8121766	LI328DRAFT_137230	Triasper1|137230	gene_11125	product_name=jgi|474790|Triatr1 class I glutamine amidotransferase-like protein	247.109	1	1.70804	2.92224	0.841364	0.579441	0.354679	0.455199	1.00535	0.771829	0.406078	0.596063	1	0.048	0	0.170871(TRUE)	-80922.8	-246.109	0.70804	0.710873
gene_8409	KAH8121767	LI328DRAFT_137231	Triasper1|137231	gene_11124	product_name=hypothetical protein	41.6242	0	1	8.02231	32.1878	0	0.796684	6.13132	74.8218	0	2.47756	13.0584	1	0	0	0.226326(TRUE)	-4231.65	#DIV/0!	#DIV/0!	7.02231
gene_8410	KAH8121768	LI328DRAFT_114212	Triasper1|114212	gene_11123	product_name=jgi|422291|Triatrov1 ferrioxamine B transporter	17.1494	1	1.05519	3.10443	0.645224	0.42148	0.225133	0.39415	0.608862	0.538014	0.250266	0.450716	1	0.43	0	0.159159(TRUE)	-14930.7	-16.1494	0.05519	1.94206
gene_8412	KAH8121769	LI328DRAFT_137235	Triasper1|137235	gene_11122	product_name=jgi|246377|MarPMI226 mitochondrial carrier domain-containing protein	1	1.25463	1.20253	1.08391	0.0194367	0.028074	0.0215313	0.0190136	0.0207696	0.0280207	0.0199561	0.0173935	0	0.995	1	0.374675(TRUE)	-362348	0.25463	-0.0433253	-0.109437
gene_8413	KAH8121770	LI328DRAFT_114227	Triasper1|114227	gene_11121	product_name=hypothetical protein	1	1.33739	1.63338	1.16892	0.031073	0.0436273	0.0322337	0.0294804	0.030335	0.0451239	0.0337547	0.0267932	0	0	1	0.325626(TRUE)	-191079	0.33739	0.221319	-0.397341
gene_8414	KAH8121771	LI328DRAFT_137245	Triasper1|137245	gene_11120	product_name=jgi|99637|Triasp1 heavy metal ion homeostasis protein	18.2653	1.08218	1	1.40326	0.114019	0.103656	0.0454832	0.062263	0.128184	0.101721	0.0492606	0.0589634	1	0.898	0	0.344444(TRUE)	-229385	-15.8782	-0.08218	0.40326
gene_8415	KAH8121772	LI328DRAFT_137249	Triasper1|137249	gene_11119	product_name=jgi|177023|Triatro1 protein-L-isoaspartate O-methyltransferase	3481.94	0	1	3.33541	265.227	0	0.7865	2.27637	284.093	0	3.52434	13.7354	1	0	0.031	0.22973(TRUE)	-45589.4	#DIV/0!	#DIV/0!	2.33541
gene_8416	KAH8121773	LI328DRAFT_171378	Triasper1|171378	gene_11117	product_name=hypothetical protein	1	0	0	0	0.747289	0	0	0	0.699824	0	0	0	1	0.5	0.5	0.197798(TRUE)	-9434.74	#DIV/0!	#DIV/0!	#DIV/0!
gene_8417	KAH8121774	LI328DRAFT_137252	Triasper1|137252	gene_11116	product_name=hypothetical protein	741.515	0	1	0	229.532	0	0.939352	0	301.872	0	5.53719	0	1	0	1	0.182683(TRUE)	-11216.2	#DIV/0!	#DIV/0!	#DIV/0!
gene_8418	KAH8121775	LI328DRAFT_171382	Triasper1|171382	gene_11115	product_name=jgi|46457|Triasp1 NAD(P)-binding protein	3.54416	1.93623	1.1851	1	0.450588	0.471807	0.254812	0.215237	0.476416	0.53875	0.262893	0.251647	1	0.992	0.837	0.224224(TRUE)	-4688.65	-0.830444	-0.633811	-0.1851
gene_8419	KAH8121776	LI328DRAFT_137253	Triasper1|137253	gene_11114	product_name=hypothetical protein	2.8402	1	1.4974	2.53853	0.121985	0.141178	0.0874536	0.116198	0.12386	0.156461	0.0950406	0.107294	1	0	0	0.302202(TRUE)	-47483.1	-1.8402	0.4974	0.695292
gene_8420	KAH8121777	LI328DRAFT_137254	Triasper1|137254	gene_11112	product_name=hypothetical protein	1.56146	1.27654	1.10921	1	0.0515379	0.0616784	0.0417265	0.0374795	0.051981	0.059429	0.0396754	0.0387583	1	1	1	0.184084(TRUE)	-94839.7	-0.223197	-0.150855	-0.10921
gene_8421	KAH8121778	LI328DRAFT_137255	Triasper1|137255		product_name=hypothetical protein	1	1.85979	2.00682	2.05702	0.0184372	0.0304448	0.0238447	0.0204987	0.020169	0.0300875	0.0206412	0.0242456	0	0	0.001	0.33023(TRUE)	-647023	0.85979	0.0790573	0.0250147
gene_8422	KAH8121779	LI328DRAFT_137259	Triasper1|137259	gene_11111	product_name=jgi|1404052|Trilo3 acyl carrier protein	1	2.63226	2.55559	2.28251	0.0126198	0.0219226	0.0165772	0.0171922	0.0123277	0.0233065	0.0174106	0.0142361	0	1	1	0.152653(TRUE)	-1467330	1.63226	-0.0300009	-0.11964
gene_8423	KAH8121780	LI328DRAFT_157969	Triasper1|157969	gene_11110	product_name=hypothetical protein	10.9931	1.71465	1.04952	1	0.11463	0.0971767	0.0460901	0.0449349	0.0903905	0.105962	0.0495265	0.0457882	1	1	0.919	0.153353(TRUE)	-192185	-5.41128	-0.633747	-0.04952
gene_8424	KAH8121781	LI328DRAFT_171387	Triasper1|171387		product_name=jgi|289052|Triasp1 expressed protein	1	0	0	0	0.967469	0	0	0	572.322	0	0	0	1	0.5	0.5	0.242643(TRUE)	-165.821	#DIV/0!	#DIV/0!	#DIV/0!
gene_8425	KAH8121782	LI328DRAFT_171391	Triasper1|171391	gene_11106	product_name=jgi|289190|Triasp1 expressed protein	7.76021	2.17124	1.81599	1	1.685	1.37507	0.773412	0.544951	1.45294	1.6682	1.06706	0.832447	0.999	0.625	0.914	0.460761(TRUE)	-1022.92	-2.57409	-0.195623	-0.81599
gene_8426	KAH8121783	LI328DRAFT_149142	Triasper1|149142	gene_11103	product_name=hypothetical protein	42.0796	0	1	1.12611	18.0964	0	0.370715	0.419273	17.6259	0	0.493057	0.529161	1	0	0.277	0.305005(TRUE)	-21618.2	#DIV/0!	#DIV/0!	0.12611
gene_8427	KAH8121784	LI328DRAFT_171393	Triasper1|171393	gene_11098	product_name=hypothetical protein	39.4845	1	1.08834	1.94724	1.63082	0.775298	0.451686	0.647206	1.16224	1.43229	0.645874	0.729329	1	0.45	0.036	0.312212(TRUE)	-5576.1	-38.4845	0.08834	0.789184
gene_8428	KAH8121785	LI328DRAFT_157973	Triasper1|157973		product_name=jgi|40859|Triasp1 expressed protein	0	0	0	0	0	0	0	0	0	0	0	0	0.5	0.5	0.5	0(FALSE)	0	#DIV/0!	#DIV/0!	#DIV/0!
gene_8429	KAH8121786	LI328DRAFT_137274	Triasper1|137274	gene_11095	product_name=Permease for cytosine/purines%2C uracil%2C thiamine%2C allantoin-domain containing protein	1	1.68048	1.22463	1.156	0.0365161	0.0567618	0.0356366	0.0348247	0.0407716	0.0543726	0.0352583	0.0336151	0	1	0.996	0.425626(TRUE)	-123102	0.68048	-0.372235	-0.0593685
gene_9167	KAH8121787	LI328DRAFT_137139	Triasper1|137139		product_name=expressed protein	22.7036	4.50369	3.53053	1	4.58097	3.18568	1.85496	0.754476	3.82464	4.65913	2.56848	1.85589	1	0.631	0.97	0.458559(TRUE)	-829.847	-4.04111	-0.275641	-2.53053
gene_9168	KAH8121788	LI328DRAFT_137140	Triasper1|137140	gene_7211	product_name=jgi|536258|Triatr1 glycoside hydrolase family 47 protein	2.11532	1.43293	1	1.24405	0.067531	0.0661237	0.0374055	0.0433142	0.0630809	0.0814559	0.0437842	0.0470875	1	1	0	0.162262(TRUE)	-95643.6	-0.47622	-0.43293	0.24405
gene_9169	KAH8121789	LI328DRAFT_137141	Triasper1|137141	gene_7210	product_name=jgi|26946|MarPMI226 phosphoribosyltransferase-like protein	1	2.74962	2.74517	2.24516	0.0243843	0.0512477	0.0327122	0.0281862	0.0250331	0.0468978	0.0353426	0.0348566	0	0.533	1	0.246446(TRUE)	-437208	1.74962	-0.00162103	-0.222706
gene_9170	KAH8121790	LI328DRAFT_137143	Triasper1|137143	gene_7209	product_name=hypothetical protein	1.09203	1	1.61496	1.13069	0.317765	0.445881	0.344068	0.289035	0.405729	0.513387	0.410034	0.354205	0.607	0.058	0.957	0.392392(TRUE)	-2102.8	-0.09203	0.61496	-0.428296
gene_9171	KAH8121791	LI328DRAFT_137144	Triasper1|137144		product_name=expressed protein	3.71022	1.45534	1.05805	1	0.289476	0.320877	0.147458	0.146876	0.341977	0.328634	0.179535	0.179151	1	0.965	0.673	0.167668(TRUE)	-9379.46	-1.54938	-0.375493	-0.05805
gene_9172	KAH8121792	LI328DRAFT_113533	Triasper1|113533	gene_7207	product_name=jgi|244024|Triatrov1 Tim10/DDP family zinc finger-domain-containing protein	1	2.35617	2.97442	2.39134	0.0259716	0.0465387	0.0317044	0.0331658	0.0278353	0.0461076	0.0371026	0.031975	0	0	1	0.193493(TRUE)	-457269	1.35617	0.262396	-0.24383
gene_9173	KAH8121793	LI328DRAFT_113543	Triasper1|113543	gene_7206	product_name=hypothetical protein	19.236	1.12104	1	1.28389	0.153336	0.157277	0.0633026	0.0713332	0.172301	0.15116	0.0714627	0.0803957	1	0.908	0	0.168569(TRUE)	-139177	-16.1591	-0.12104	0.28389
gene_9174	KAH8121794	LI328DRAFT_137152	Triasper1|137152	gene_7205	product_name=jgi|431257|Triatrov1 CTLH/CRA C-terminal to lish motif domain-domain-containing protein	4.85144	1	1.03071	1.45362	0.139219	0.14239	0.0715884	0.0826857	0.142561	0.138544	0.0772127	0.0891839	1	0.343	0	0.201301(TRUE)	-49583.8	-3.85144	0.03071	0.410309
gene_9175	KAH8121795	LI328DRAFT_171286	Triasper1|171286	gene_7204	product_name=hypothetical protein	6.72673	1.43986	1	1.22512	0.10786	0.0942639	0.0427798	0.0482117	0.0909416	0.0998559	0.0448568	0.0493578	1	1	0	0.153854(TRUE)	-143851	-3.67179	-0.43986	0.22512
gene_9176	KAH8121796	LI328DRAFT_113591	Triasper1|113591	gene_7203	product_name=hypothetical protein	3.09472	1	1.66703	2.37129	0.048442	0.0545325	0.0364761	0.0380674	0.0487297	0.0546938	0.0358143	0.0408902	1	0	0	0.302302(TRUE)	-277956	-2.09472	0.66703	0.422464
gene_9177	KAH8121797	LI328DRAFT_137164	Triasper1|137164	gene_7202	product_name=jgi|3659|Trigam1 amidase signature domain-containing protein	2.10928	1	1.22675	1.291	0.0698979	0.081166	0.0492371	0.0482309	0.0721888	0.076058	0.0545282	0.0513556	1	0	0.05	0.411411(TRUE)	-78776.8	-1.10928	0.22675	0.0523742
gene_9178	KAH8121798	LI328DRAFT_137166	Triasper1|137166	gene_10954	product_name=jgi|173612|Triatro1 blue light regulator 2	9.36917	1.33395	1	1.03954	0.104659	0.0925272	0.0425642	0.0421581	0.100018	0.103273	0.0471951	0.0443728	1	1	0.103	0.432232(TRUE)	-174261	-6.02363	-0.33395	0.03954
gene_9179	KAH8121799	LI328DRAFT_113649	Triasper1|113649		product_name=jgi|482360|Triasp1 P-loop containing nucleoside triphosphate hydrolase protein	7.18839	2.50159	1.3388	1	0.155488	0.149876	0.068041	0.0557866	0.162643	0.159502	0.0724921	0.068087	1	1	1	0.17968(TRUE)	-92803.1	-1.87353	-0.868532	-0.3388
gene_9180	KAH8121800	LI328DRAFT_113650	Triasper1|113650	gene_10955	product_name=jgi|94213|Triasp1 expressed protein	1	2.8783	1.69977	1.64929	0.138132	0.269612	0.168937	0.163458	0.162162	0.247546	0.173847	0.17159	0	1	0.657	0.384184(TRUE)	-12710.1	1.8783	-0.693347	-0.0306071
gene_9181	KAH8121801	LI328DRAFT_113655	Triasper1|113655	gene_10956	product_name=jgi|6014|Triaru1 P-loop containing nucleoside triphosphate hydrolase protein	1	4.45109	2.54422	2.05719	0.08395	0.155899	0.109139	0.0904681	0.0791323	0.159162	0.115435	0.0955719	0	1	1	0.253353(TRUE)	-57402.7	3.45109	-0.749491	-0.236745
gene_9182	KAH8121802	LI328DRAFT_137169	Triasper1|137169	gene_10957	product_name=jgi|284722|Triatr1 major facilitator superfamily domain-containing protein	2.60877	1.20229	1	1.07368	0.0964817	0.0887517	0.0540942	0.0493505	0.0887696	0.0990413	0.0542564	0.0470564	1	0.999	0.032	0.192793(TRUE)	-63738.9	-1.16983	-0.20229	0.07368
gene_9183	KAH8121803	LI328DRAFT_171290	Triasper1|171290		product_name=jgi|94030|Triasp1 expressed protein	41.0571	0	2.52889	1	37.8887	0	2.42596	0.970985	352.488	0	35.1153	21.0527	1	0	0.896	0.175175(TRUE)	-915.535	#DIV/0!	#DIV/0!	-1.52889
gene_9184	KAH8121804	LI328DRAFT_171293	Triasper1|171293	gene_10959	product_name=jgi|94024|Triasp1 expressed protein	5.50432	0	1	1.94022	5.17769	0	0.961168	1.85302	2734.69	0	267.973	223.285	1	0	0.142	0.342943(TRUE)	-320.579	#DIV/0!	#DIV/0!	0.94022
gene_9185	KAH8121805	LI328DRAFT_171297	Triasper1|171297	gene_10960	product_name=hypothetical protein	1	0	0	0	0.955029	0	0	0	7.22512	0	0	0	1	0.5	0.5	0.243744(TRUE)	-1454.49	#DIV/0!	#DIV/0!	#DIV/0!
gene_9186	KAH8121806	LI328DRAFT_137171	Triasper1|137171	gene_10961	product_name=Uncharacterised protein family (UPF0183)-domain containing protein	40.2598	1	1.55698	3.31126	0.38286	0.256681	0.141109	0.21929	0.343655	0.309674	0.153217	0.208499	1	0	0	0.256957(TRUE)	-92835.2	-39.2598	0.55698	1.12672
gene_9187	KAH8121807	LI328DRAFT_137172	Triasper1|137172	gene_10962	product_name=hypothetical protein	1	2.27856	2.04831	1.63708	0.0254819	0.040814	0.0289903	0.025297	0.026463	0.0438594	0.0308153	0.0272911	0	1	1	0.208308(TRUE)	-379352	1.27856	-0.11241	-0.251197
gene_9188	KAH8121808	LI328DRAFT_171301	Triasper1|171301	gene_10963	product_name=hypothetical protein	4.42537	1.00283	1	1.16064	0.201041	0.197537	0.101739	0.11067	0.202865	0.205195	0.112285	0.11958	1	0.497	0.023	0.3996(TRUE)	-21358.3	-3.41288	-0.00283	0.16064
gene_9189	KAH8121809	LI328DRAFT_137175	Triasper1|137175	gene_10964	product_name=jgi|441230|Triasp1 cytochrome P450	20.8619	1	1.22946	1.37259	0.539851	0.36736	0.197182	0.202095	0.422797	0.476734	0.223564	0.231641	1	0.146	0.187	0.347147(TRUE)	-23842.3	-19.8619	0.22946	0.116417
gene_9190	KAH8121810	LI328DRAFT_137176	Triasper1|137176	gene_10965	product_name=jgi|6010|triaru1 putative enoyl-CoA hydratase/isomerase	11.4318	1.08609	1.03044	1	0.267032	0.208672	0.0995385	0.102257	0.239184	0.255364	0.106194	0.102805	1	0.667	0.654	0.300501(TRUE)	-38744.7	-9.52565	-0.0540061	-0.03044
gene_9191	KAH8121811	LI328DRAFT_113707	Triasper1|113707	gene_10967	product_name=hypothetical protein	10.7538	1.06159	1	1.69759	0.222792	0.176451	0.0847756	0.110364	0.201668	0.21724	0.098719	0.119784	1	0.691	0	0.314314(TRUE)	-51967.6	-9.1299	-0.06159	0.69759
gene_9193	KAH8121812	LI328DRAFT_171309	Triasper1|171309	gene_10972	product_name=hypothetical protein	46.6331	0	0	1	45.6849	0	0	0.975798	1645	0	0	41.7654	1	0.5	0	0.432933(TRUE)	-1010.58	#DIV/0!	#DIV/0!	#DIV/0!
gene_9194	KAH8121813	LI328DRAFT_137181	Triasper1|137181	gene_10973	product_name=jgi|447476|Trias1 glycosyltransferase family 2 protein	103.538	1	1.06475	2.0991	0.224903	0.151669	0.0758909	0.103815	0.177855	0.17702	0.0761598	0.107478	1	0.279	0	0.329129(TRUE)	-450747	-102.538	0.06475	0.971449
gene_9195	KAH8121814	LI328DRAFT_171311	Triasper1|171311		product_name=hypothetical protein	5.49629	1	1.51554	1.88651	1.40161	0.839826	0.727227	0.78723	1.37398	1.49161	0.992567	1.08261	1	0.279	0.283	0.202703(TRUE)	-838.779	-4.49629	0.51554	0.244777
gene_9196	KAH8121815	LI328DRAFT_171315	Triasper1|171315	gene_10978	product_name=hypothetical protein	10.3877	1	1.05756	1.4788	0.455934	0.35939	0.186244	0.232048	0.411871	0.415969	0.215838	0.259652	1	0.415	0.006	0.183584(TRUE)	-11374.6	-9.3877	0.05756	0.398313
gene_9197	KAH8121816	LI328DRAFT_137188	Triasper1|137188		product_name=hypothetical protein	9.50809	1.92656	1	1.54378	0.734978	0.595115	0.249	0.323159	0.680747	0.722662	0.29912	0.367956	1	0.994	0.012	0.207708(TRUE)	-6765.91	-3.93527	-0.92656	0.54378
gene_9198	KAH8121817	LI328DRAFT_137189	Triasper1|137189	gene_10979	product_name=jgi|284221|Triatr1 GWT1-domain-containing protein	1	1.47641	1.52678	2.1178	0.0645815	0.0990626	0.0659833	0.0762501	0.0678159	0.112133	0.0655158	0.0814418	0	0.261	0	0.213614(TRUE)	-60751.9	0.47641	0.0341165	0.387102
gene_9199	KAH8121818	LI328DRAFT_113843	Triasper1|113843	gene_10980	product_name=hypothetical protein	3.03601	1.07497	1	1.43235	0.055971	0.0548088	0.0311125	0.0370411	0.0548739	0.0571204	0.0321999	0.0371589	1	0.975	0	0.168468(TRUE)	-171971	-1.82427	-0.07497	0.43235
gene_9200	KAH8121819	LI328DRAFT_157920	Triasper1|157920	gene_10981	product_name=hypothetical protein	4.66603	1.18613	1	1.44702	0.298316	0.273374	0.14297	0.17041	0.297785	0.318392	0.158854	0.184186	1	0.819	0	0.322723(TRUE)	-12374.7	-2.93383	-0.18613	0.44702
gene_9201	KAH8121820	LI328DRAFT_171317	Triasper1|171317		product_name=jgi|443454|Triasp1 expressed protein	2.84799	0	1	3.04962	2.64407	0	0.934995	2.82998	1021.4	0	201.436	353.69	1	0	0.105	0.259359(TRUE)	-341.755	#DIV/0!	#DIV/0!	2.04962
gene_9202	KAH8121821	LI328DRAFT_137193	Triasper1|137193	gene_10982	product_name=jgi|174037|Triatro1 Ca2+ transporter	13.6054	1.13991	1	1.40246	0.0852996	0.0789675	0.0377766	0.0393616	0.0931267	0.0765622	0.0341269	0.041827	1	1	0	0.299299(TRUE)	-348300	-10.9355	-0.13991	0.40246
gene_9203	KAH8121822	LI328DRAFT_137196	Triasper1|137196	gene_10983	product_name=hypothetical protein	9.93978	1.05759	1.14745	1	0.229	0.221673	0.10773	0.101572	0.248904	0.22952	0.119057	0.106737	1	0.24	0.973	0.391491(TRUE)	-35860.4	-8.39852	0.0849668	-0.14745
gene_9204	KAH8121823	LI328DRAFT_157924	Triasper1|157924	gene_10985	product_name=hypothetical protein	2.68462	1.18901	1.12847	1	0.0593721	0.0615888	0.0368206	0.0348636	0.063979	0.0653123	0.0383897	0.0367392	1	0.921	1	0.177077(TRUE)	-128588	-1.25786	-0.0536479	-0.12847
gene_9205	KAH8121824	LI328DRAFT_113922	Triasper1|113922	gene_10988	product_name=hypothetical protein	23.133	1.68288	1.01007	1	0.303947	0.264855	0.0992235	0.0924639	0.276741	0.291459	0.0962906	0.0954408	1	1	0.556	0.234935(TRUE)	-82703.1	-12.7461	-0.666102	-0.01007
gene_9206	KAH8121825	LI328DRAFT_137203	Triasper1|137203	gene_10990	product_name=jgi|174358|Triatro1 heterokaryon incompatibility protein Het-C-domain-containing protein	1	1.40101	1.27965	1.81143	0.0170244	0.0296615	0.0186629	0.0203995	0.0189208	0.0277338	0.0195192	0.0196007	0	1	0	0.253854(TRUE)	-510365	0.40101	-0.0948384	0.415567
gene_9207	KAH8121826	LI328DRAFT_171331	Triasper1|171331		product_name=jgi|174516|Triasp1 expressed protein	0	0	1	1.81518	0	0	0.977726	1.73312	0	0	4825.56	11320.6	0.5	0	0.033	0.261061(TRUE)	-56.2903	#DIV/0!	#DIV/0!	0.81518
gene_9208	KAH8121827	LI328DRAFT_149096	Triasper1|149096		product_name=hypothetical protein	1	1.55679	1.57231	1.38421	0.0710629	0.101624	0.0742579	0.0669098	0.0739679	0.108011	0.0727111	0.0744191	0	0.418	1	0.174575(TRUE)	-45041.6	0.55679	0.00996923	-0.13589
gene_8940	KAH8121828	LI328DRAFT_149019	Triasper1|149019	gene_1318	product_name=jgi|8608|Beaba1 ATP-citrate synthase subunit 1	1	1.23391	1.13947	1.34447	0.0111919	0.0131527	0.0076847	0.0100174	0.00940322	0.0136684	0.00904799	0.00840767	0	1	0	0.168168(TRUE)	-1397170	0.23391	-0.0828806	0.179908
gene_8941	KAH8121829	LI328DRAFT_112693	Triasper1|112693	gene_1315	product_name=jgi|1402405|Trilo3 beta subunit of ATP citrate lyase	1	1.28769	1.45977	1.71293	0.0123986	0.0160009	0.011595	0.0115441	0.0107281	0.0186984	0.0105204	0.011331	0	0	0	0.301401(TRUE)	-1335260	0.28769	0.133635	0.173425
gene_8942	KAH8121830	LI328DRAFT_157852	Triasper1|157852	gene_1314	product_name=hypothetical protein	4.809	1.48942	1	1.11843	0.247317	0.244601	0.113003	0.119015	0.236973	0.243621	0.118698	0.12282	1	0.999	0.086	0.35025(TRUE)	-19852.9	-2.22877	-0.48942	0.11843
gene_8943	KAH8121831	LI328DRAFT_112802	Triasper1|112802	gene_1313	product_name=jgi|144217|Triatro1 glycoside hydrolase family 72 protein	4.20457	1	1.28113	4.14941	0.120908	0.116408	0.0724152	0.111393	0.115637	0.102401	0.0644988	0.104046	1	0	0	0.196797(TRUE)	-100661	-3.20457	0.28113	2.23887
gene_8944	KAH8121832	LI328DRAFT_157854	Triasper1|157854	gene_1312	product_name=jgi|782734|Trihar1 guanylate kinase	1	8.58885	8.49845	8.25034	0.0666536	0.19513	0.152596	0.154525	0.0717841	0.193128	0.153939	0.132665	0	0.709	0.985	0.348749(TRUE)	-236605	7.58885	-0.0106372	-0.0300727
gene_8945	KAH8121833	LI328DRAFT_112824	Triasper1|112824	gene_1311	product_name=jgi|24098|TriharT22_1 Septin-type guanine nucleotide-binding (G) domain-containing protein	1.41076	1	1.10546	1.68851	0.0268375	0.0322231	0.0203513	0.0253074	0.0255747	0.0339674	0.0219059	0.0238108	1	0	0	0.35045(TRUE)	-345300	-0.41076	0.10546	0.527427
gene_8946	KAH8121834	LI328DRAFT_137022	Triasper1|137022	gene_1310	product_name=hypothetical protein	1	5.36341	6.68022	6.20194	0.0452088	0.120373	0.105076	0.0894109	0.0457852	0.116778	0.0927865	0.0841551	0	0	1	0.340841(TRUE)	-361772	4.36341	0.245517	-0.0771178
gene_8947	KAH8121835	LI328DRAFT_137024	Triasper1|137024	gene_1309	product_name=jgi|461542|Triatr1 WD40-repeat-containing domain protein	1	4.13185	4.80954	5.44633	0.0553999	0.137785	0.103082	0.107798	0.0613208	0.143923	0.105482	0.111867	0	0	0	0.231732(TRUE)	-179795	3.13185	0.164016	0.132401
gene_8948	KAH8121836	LI328DRAFT_112851	Triasper1|112851	gene_1308	product_name=jgi|7738|Triaru1 DNA polymerase delta%2C subunit 4-domain-containing protein	1.80506	1.16387	1.1524	1	0.0754015	0.100341	0.0606896	0.057008	0.0912766	0.0974145	0.0649397	0.0623693	1	0.543	1	0.23043(TRUE)	-46501.6	-0.550912	-0.00995314	-0.1524
gene_8949	KAH8121837	LI328DRAFT_112855	Triasper1|112855	gene_1307	product_name=Protein of unknown function (DUF2419)-domain containing protein	1	4.77318	4.9519	5.74997	0.0756432	0.178126	0.123952	0.140641	0.0709095	0.172527	0.132322	0.133924	0	0.078	0	0.385485(TRUE)	-130469	3.77318	0.0374425	0.161164
gene_8950	KAH8121838	LI328DRAFT_137027	Triasper1|137027	gene_1306	product_name=hypothetical protein	2.367	1.11876	1	1.11232	0.0389702	0.0425103	0.0240634	0.026531	0.0410331	0.0449257	0.0270664	0.027286	1	0.999	0	0.176176(TRUE)	-214132	-1.11574	-0.11876	0.11232
gene_8951	KAH8121839	LI328DRAFT_157859	Triasper1|157859	gene_1305	product_name=jgi|387457|Triasp1 NAD(P)-binding protein	1	1.30715	1.14084	1.13345	0.109229	0.151766	0.105171	0.102784	0.128434	0.170231	0.110735	0.106375	0.005	0.926	0.525	0.39009(TRUE)	-14977.7	0.30715	-0.145779	-0.00651992
gene_8952	KAH8121840	LI328DRAFT_157860	Triasper1|157860	gene_1303	product_name=hypothetical protein	1.10155	1.17694	1.05555	1	0.0272821	0.0338889	0.0237148	0.0181066	0.0288722	0.036468	0.0224932	0.023132	0	1	1	0.168068(TRUE)	-256570	0.0684399	-0.115002	-0.05555
gene_8953	KAH8121841	LI328DRAFT_157861	Triasper1|157861	gene_1302	product_name=hypothetical protein	1	3.63897	2.06593	2.00383	0.142855	0.30871	0.178775	0.177371	0.161279	0.278701	0.184674	0.191343	0	1	0.669	0.35045(TRUE)	-15730.9	2.63897	-0.76142	-0.0309907
gene_8954	KAH8121842	LI328DRAFT_112955	Triasper1|112955	gene_1301	product_name=jgi|450874|Triatro1 cytochrome b5-like heme/steroid binding domain-containing protein	3.21476	1	1.29094	2.16141	0.0981438	0.10723	0.0662052	0.0811893	0.108702	0.107937	0.066087	0.0812109	1	0	0	0.277077(TRUE)	-65435.5	-2.21476	0.29094	0.674292
gene_8955	KAH8121843	LI328DRAFT_112962	Triasper1|112962	gene_1300	product_name=hypothetical protein	3.78674	1	1.42019	15.7073	0.176008	0.16522	0.0944709	0.213498	0.16487	0.175625	0.100679	0.216373	1	0	0	0.246547(TRUE)	-126701	-2.78674	0.42019	10.06
gene_8956	KAH8121844	LI328DRAFT_112967	Triasper1|112967		product_name=hypothetical protein	2.79482	1.2654	1	1.01649	0.114556	0.126724	0.0671636	0.0679342	0.114835	0.120018	0.0698856	0.06838	1	0.998	0.377	0.260861(TRUE)	-39443.5	-1.20865	-0.2654	0.01649
gene_8957	KAH8121845	LI328DRAFT_137061	Triasper1|137061	gene_1299	product_name=hypothetical protein	2.65549	1.30572	1	1.04692	0.121193	0.137662	0.0785712	0.0824334	0.126524	0.134433	0.0769057	0.071052	1	1	0.206	0.280881(TRUE)	-32508.9	-1.03374	-0.30572	0.04692
gene_8958	KAH8121846	LI328DRAFT_137064	Triasper1|137064	gene_1297	product_name=ADP%2CATP carrier protein	1	4.4275	4.70331	4.80566	0.00566024	0.0112245	0.0107069	0.00899586	0.00556186	0.0137069	0.00949799	0.00925767	0	0	0	0.230531(TRUE)	-9816120	3.4275	0.0622947	0.0217613
gene_8959	KAH8121847	LI328DRAFT_137072	Triasper1|137072	gene_1294	product_name=Ribosomal protein S25	1	5.0589	5.86186	6.17576	0.00754926	0.0185074	0.0153332	0.0127193	0.00788941	0.0205489	0.0151641	0.0156232	0	0	0	0.232132(TRUE)	-7233130	4.0589	0.158722	0.0535496
gene_8960	KAH8121848	LI328DRAFT_157868	Triasper1|157868	gene_1293	product_name=jgi|1402426|Trilo3 ribosomal protein S5%2C S7 family	1	9.60264	10.5715	9.95011	0.0112669	0.036661	0.029166	0.0320453	0.0107285	0.0365092	0.0264666	0.0239075	0	0	1	0.213213(TRUE)	-5899340	8.60264	0.100895	-0.0624506
gene_8961	KAH8121849	LI328DRAFT_157869	Triasper1|157869	gene_1292	product_name=jgi|450850|triatro1 acyl-CoA N-acyltransferase	2.66635	1.17692	1	1.03609	0.0722789	0.081233	0.0441384	0.0511632	0.0759018	0.0832951	0.0448726	0.0448028	1	1	0.16	0.243744(TRUE)	-87337.4	-1.26553	-0.17692	0.03609
gene_8962	KAH8121850	LI328DRAFT_113065	Triasper1|113065	gene_1291	product_name=hypothetical protein	5.55086	1.77724	1	1.19941	0.098844	0.105446	0.0420035	0.0489603	0.100691	0.0987187	0.0467666	0.0495151	1	1	0	0.347047(TRUE)	-124101	-2.1233	-0.77724	0.19941
gene_8963	KAH8121851	LI328DRAFT_113070	Triasper1|113070	gene_1290	product_name=jgi|781121|Trihar1 actin-like ATPase domain-containing protein	7.58156	1	1.18444	1.38653	0.20518	0.155091	0.0892045	0.101038	0.166918	0.167571	0.0961022	0.0958717	1	0.034	0.002	0.26967(TRUE)	-48678.6	-6.58156	0.18444	0.170621
gene_8964	KAH8121852	LI328DRAFT_157872	Triasper1|157872	gene_1289	product_name=hypothetical protein	24.3631	1.61217	1	1.70508	0.946367	0.69292	0.249061	0.353214	0.815031	0.904353	0.310471	0.421861	1	0.941	0.003	0.184084(TRUE)	-11928.5	-14.112	-0.61217	0.70508
gene_8965	KAH8121853	LI328DRAFT_149044	Triasper1|149044	gene_1288	product_name=hypothetical protein	36.7899	2.36682	1	1.308	0.711784	0.612411	0.190984	0.208477	0.704105	0.664379	0.216037	0.229862	1	1	0.027	0.316316(TRUE)	-31518.5	-14.544	-1.36682	0.308
gene_8966	KAH8121854	LI328DRAFT_137085	Triasper1|137085	gene_1287	product_name=ABC transporter transmembrane region 2-domain containing protein	4.91996	1.13883	1	1.08687	0.108882	0.0991234	0.0521756	0.0545021	0.0894629	0.10728	0.0550108	0.0461673	1	0.987	0.016	0.180581(TRUE)	-87781.8	-3.32019	-0.13883	0.08687
gene_8967	KAH8121855	LI328DRAFT_113136	Triasper1|113136	gene_1286	product_name=jgi|461597|Triatr1 diphthamide biosynthesis protein 3	1.52582	1.05558	1.11744	1	0.0463337	0.0523775	0.0346652	0.0304305	0.0420724	0.0536273	0.0351316	0.0321441	1	0.064	1	0.182382(TRUE)	-127328	-0.44548	0.0586029	-0.11744
gene_8968	KAH8121856	LI328DRAFT_157875	Triasper1|157875	gene_1285	product_name=hypothetical protein	1	1.32695	2.60207	5.81749	0.095974	0.167075	0.135781	0.183777	0.104607	0.189623	0.137666	0.167112	0.004	0	0	0.278378(TRUE)	-53857.9	0.32695	0.960941	1.23572
gene_8969	KAH8121857	LI328DRAFT_137091	Triasper1|137091	gene_1284	product_name=hypothetical protein	1	2.89943	2.1763	2.14375	0.0164288	0.0262181	0.0193107	0.0200523	0.0167405	0.0292151	0.0202307	0.0192565	0	1	0.985	0.187788(TRUE)	-877120	1.89943	-0.332275	-0.0151837
gene_8970	KAH8121858	LI328DRAFT_137093	Triasper1|137093	gene_1283	product_name=hypothetical protein	1	2.12992	1.81297	1.3926	0.0508619	0.0898689	0.0591272	0.0473296	0.0525824	0.0809193	0.0576255	0.052779	0	1	1	0.21011(TRUE)	-84242.4	1.12992	-0.174824	-0.30186
gene_8971	KAH8121859	LI328DRAFT_137092	Triasper1|137092	gene_1282	product_name=jgi|573124|Fustri1 AP complex%2C mu/sigma subunit	1.40383	1	1.09459	1.2009	0.0332158	0.0422246	0.026302	0.0285146	0.035768	0.0411897	0.0285603	0.027604	1	0	0	0.158258(TRUE)	-182787	-0.40383	0.09459	0.0971231
gene_8972	KAH8121860	LI328DRAFT_137094	Triasper1|137094	gene_1281	product_name=Frataxin-like domain-domain containing protein	1	1.40045	1.57358	1.40493	0.0341317	0.0492091	0.037248	0.0340877	0.0328807	0.055825	0.0376385	0.0360018	0	0	1	0.187688(TRUE)	-171940	0.40045	0.123625	-0.120042
gene_8973	KAH8121861	LI328DRAFT_113159	Triasper1|113159	gene_1280	product_name=hypothetical protein	1	3.90666	4.368	3.32348	0.142665	0.325493	0.258625	0.204823	0.142842	0.32273	0.241432	0.209493	0	0.044	1	0.309209(TRUE)	-28457.4	2.90666	0.118091	-0.314285
gene_8974	KAH8121862	LI328DRAFT_137095	Triasper1|137095	gene_1279	product_name=jgi|647228|Trilon1 hexose transporter	15.29	1.39793	1	1.51519	0.183771	0.158641	0.067729	0.0850994	0.167863	0.167116	0.0715146	0.0910907	1	1	0	0.25996(TRUE)	-107545	-9.9376	-0.39793	0.51519
gene_8975	KAH8121863	LI328DRAFT_137102	Triasper1|137102	gene_1274	product_name=Chitin synthase III catalytic subunit	2.43498	1	1.11859	1.48709	0.0591513	0.0633659	0.0386853	0.0406473	0.0597784	0.0638102	0.0385678	0.0423427	1	0.003	0	0.176877(TRUE)	-134686	-1.43498	0.11859	0.329433
gene_8976	KAH8121864	LI328DRAFT_113226	Triasper1|113226	gene_1273	product_name=jgi|439101|TriharM10_1 Ssl1-like-domain-containing protein	1.9671	1	1.03989	1.07311	0.076848	0.0866349	0.0535732	0.0580181	0.080215	0.0901429	0.0581593	0.0532716	1	0.269	0.204	0.226426(TRUE)	-52613.9	-0.9671	0.03989	0.0319457
gene_8977	KAH8121865	LI328DRAFT_113216	Triasper1|113216	gene_1272	product_name=jgi|178681|Triatrov1 Glyoxalase/Bleomycin resistance protein/Dihydroxybiphenyl dioxygenase	28.2653	1	1.03788	1.86274	0.146568	0.104826	0.0530283	0.0669219	0.112965	0.122684	0.0561553	0.0705241	1	0.292	0	0.163564(TRUE)	-287365	-27.2653	0.03788	0.794755
gene_8978	KAH8121866	LI328DRAFT_113214	Triasper1|113214	gene_1270	product_name=hypothetical protein	12.4208	1.05008	1	1.22971	0.129721	0.122163	0.0561565	0.0596372	0.129941	0.121131	0.0595642	0.0648168	1	0.752	0	0.349149(TRUE)	-125776	-10.8284	-0.05008	0.22971
gene_8979	KAH8121867	LI328DRAFT_113219	Triasper1|113219	gene_1269	product_name=hypothetical protein	1	2.1714	1.83803	1.96155	0.0487951	0.0881831	0.0559592	0.0579539	0.048303	0.0817915	0.0572732	0.0573676	0	1	0	0.172873(TRUE)	-100513	1.1714	-0.181374	0.0672024
gene_8980	KAH8121868	LI328DRAFT_137107	Triasper1|137107	gene_1268	product_name=jgi|347101|Pursp1 ribosomal L27e protein family-domain-containing protein	1	7.84056	10.2245	10.1467	0.012506	0.0338951	0.0271644	0.0219217	0.0108923	0.0315319	0.0217081	0.0315921	0	0	1	0.216617(TRUE)	-7204570	6.84056	0.304052	-0.00766752
gene_8981	KAH8121869	LI328DRAFT_137111	Triasper1|137111	gene_1267	product_name=jgi|368817|Trilon1 triose phosphate/3-phosphoglycerate/phosphate translocator	2.7164	1.26109	1	1.37309	0.0376379	0.0369601	0.0194052	0.022457	0.0323648	0.0392312	0.0219367	0.0230819	1	1	0	0.235035(TRUE)	-402266	-1.15401	-0.26109	0.37309
gene_8982	KAH8121870	LI328DRAFT_137115	Triasper1|137115	gene_1265	product_name=jgi|1135429|Trici4 FAD/NAD(P)-binding domain-containing protein	1.5585	1	1.24139	2.10181	0.0173835	0.0218547	0.0140987	0.0173009	0.0190033	0.0223277	0.0136078	0.0162763	1	0	0	0.309309(TRUE)	-863122	-0.5585	0.24139	0.69311
gene_8983	KAH8121871	LI328DRAFT_137120	Triasper1|137120	gene_1263	product_name=hypothetical protein	9.97444	3.62054	1.1827	1	0.125384	0.129879	0.0469046	0.0418469	0.132047	0.127812	0.0469186	0.0417128	1	1	1	0.233934(TRUE)	-201783	-1.75496	-2.06125	-0.1827
gene_8985	KAH8121872	LI328DRAFT_171277	Triasper1|171277		product_name=jgi|235032|Triasp1 expressed protein	10.0734	2.16465	1.699	1	1.2332	1.06504	0.591235	0.385706	1.23086	1.27905	0.687781	0.511203	1	0.75	0.956	0.325325(TRUE)	-2589.64	-3.65359	-0.274073	-0.699
gene_8986	KAH8121873	LI328DRAFT_137130	Triasper1|137130	gene_1258	product_name=hypothetical protein	4.64547	1.091	1.28337	1	0.09805	0.0932982	0.0541611	0.0460889	0.100295	0.0974293	0.0557466	0.0524072	1	0.002	1	0.372873(TRUE)	-95662	-3.25799	0.176324	-0.28337
gene_8987	KAH8121874	LI328DRAFT_137137	Triasper1|137137	gene_1254	product_name=jgi|389535|Triatr1 rab-GTPase-TBC domain-containing protein	11.8589	1.27795	1	1.40129	0.170369	0.154759	0.0691584	0.0816879	0.169325	0.148495	0.0725181	0.0849884	1	0.995	0	0.203604(TRUE)	-86382.6	-8.27963	-0.27795	0.40129
gene_8988	KAH8121875	LI328DRAFT_171281	Triasper1|171281		product_name=jgi|62501|Triasp1 expressed protein	3.01142	0	2.00876	1	2.85513	0	1.92815	0.967065	332.771	0	99.0055	66.1375	1	0	0.905	0.213013(TRUE)	-468.654	#DIV/0!	#DIV/0!	-1.00876
gene_8693	KAH8121876	LI328DRAFT_112211	Triasper1|112211	gene_13389	product_name=hypothetical protein	10.8852	1.7233	1	1.0227	0.104909	0.0999144	0.0457204	0.0401807	0.096181	0.100394	0.0426104	0.0413094	1	1	0.239	0.156757(TRUE)	-208549	-5.31649	-0.7233	0.0227
gene_8694	KAH8121877	LI328DRAFT_171145	Triasper1|171145	gene_13386	product_name=hypothetical protein	48.3518	0	1	23.8309	31.2526	0	0.710438	14.9563	66.2434	0	2.30779	28.5925	1	0	0	0.182182(TRUE)	-5138.61	#DIV/0!	#DIV/0!	22.8309
gene_8695	KAH8121878	LI328DRAFT_112263	Triasper1|112263		product_name=hypothetical protein	3.95964	0	1.80399	1	3.298	0	1.50917	0.836209	11.042	0	4.40194	2.5259	1	0	0.994	0.202903(TRUE)	-2771.38	#DIV/0!	#DIV/0!	-0.80399
gene_8696	KAH8121879	LI328DRAFT_112315	Triasper1|112315	gene_13383	product_name=hypothetical protein	2.51436	1.08402	1	1.01902	0.0448674	0.0429585	0.0254194	0.0237063	0.0396424	0.0477359	0.0265443	0.026076	1	0.998	0.169	0.362763(TRUE)	-210685	-1.31948	-0.08402	0.01902
gene_8697	KAH8121880	LI328DRAFT_171151	Triasper1|171151		product_name=jgi|450101|Triasp1 expressed protein	4.0069	0	1.5303	1	3.86313	0	1.48418	0.98294	2052.71	0	633.25	384.747	1	0	0.761	0.372272(TRUE)	-258.554	#DIV/0!	#DIV/0!	-0.5303
gene_8698	KAH8121881	LI328DRAFT_171155	Triasper1|171155	gene_13381	product_name=jgi|443231|Triasp1 PAF acetylhydrolase	16.8622	1.23008	1.03729	1	0.38846	0.255949	0.132504	0.131212	0.318881	0.355402	0.154537	0.143504	1	0.869	0.664	0.244645(TRUE)	-32741.3	-12.7082	-0.185859	-0.03729
gene_8699	KAH8121882	LI328DRAFT_112334	Triasper1|112334	gene_13380	product_name=hypothetical protein	2876.37	0	3.42939	1	229.938	0	2.66432	0.866374	298	0	17.32	4.61451	1	0	0.952	0.229329(TRUE)	-27754.3	#DIV/0!	#DIV/0!	-2.42939
gene_8700	KAH8121883	LI328DRAFT_136972	Triasper1|136972	gene_13379	product_name=jgi|470436|Triatro1 peptidase S8/S53 domain-containing protein	154.491	1	1.02109	1.76228	0.110579	0.0810342	0.0416184	0.0512982	0.089122	0.098605	0.0450862	0.0539177	1	0.374	0	0.326226(TRUE)	-1679460	-153.491	0.02109	0.725881
gene_8701	KAH8121884	LI328DRAFT_112367	Triasper1|112367	gene_13377	product_name=jgi|811735|Trihar1 beach-domain-containing protein	3.41942	1.87084	1	1.07932	0.0594122	0.0673425	0.0317214	0.031655	0.057878	0.0679082	0.0308909	0.0327688	1	1	0	0.257357(TRUE)	-188234	-0.827746	-0.87084	0.07932
gene_8702	KAH8121885	LI328DRAFT_148981	Triasper1|148981	gene_13376	product_name=hypothetical protein	1	2.40518	2.35964	2.3618	0.0577066	0.104452	0.0753823	0.0743877	0.0593195	0.0973192	0.0681626	0.0805317	0	0.714	0.458	0.164665(TRUE)	-91288.8	1.40518	-0.0192996	0.000915394
gene_8703	KAH8121886	LI328DRAFT_112380	Triasper1|112380	gene_13375	product_name=jgi|422489|Triatrov1 Dolichyl-diphosphooligosaccharide--protein glycosyltransferase subunit WBP1	1.15894	1.00985	1	1.49821	0.0368571	0.0465449	0.0289194	0.0298184	0.0364287	0.0442016	0.0260066	0.0334891	1	0.607	0	0.168268(TRUE)	-159000	-0.147636	-0.00985	0.49821
gene_8704	KAH8121887	LI328DRAFT_112371	Triasper1|112371		product_name=jgi|18885|Triasp1 expressed protein	6.36675	1.84025	1.17113	1	0.317618	0.332503	0.148432	0.139226	0.337812	0.324317	0.156978	0.161398	1	0.998	0.94	0.369469(TRUE)	-15712.8	-2.45972	-0.571346	-0.17113
gene_8705	KAH8121888	LI328DRAFT_171165	Triasper1|171165	gene_13373	product_name=jgi|6145|Triham1 fungal-specific transcription factor domain-domain-containing protein	15.9664	1.05551	1	1.78065	0.580329	0.461554	0.216077	0.276278	0.572152	0.536433	0.246545	0.345001	1	0.57	0	0.191892(TRUE)	-11732.5	-14.1267	-0.05551	0.78065
gene_8706	KAH8121889	LI328DRAFT_157817	Triasper1|157817	gene_13372	product_name=jgi|18930|Triasp1 enolase C-terminal domain-like protein	145.072	0	0	1	84.9752	0	0	0.928488	213.45	0	0	6.63635	1	0.5	0	0.157758(TRUE)	-2934.9	#DIV/0!	#DIV/0!	#DIV/0!
gene_8707	KAH8121890	LI328DRAFT_171171	Triasper1|171171	gene_13371	product_name=jgi|526726|Triatr1 general substrate transporter	1	0	0	0	0.916654	0	0	0	4.70205	0	0	0	1	0.5	0.5	0.151852(TRUE)	-2093.98	#DIV/0!	#DIV/0!	#DIV/0!
gene_8708	KAH8121891	LI328DRAFT_171176	Triasper1|171176		product_name=hypothetical protein	1	0	0	0	0.956167	0	0	0	361.797	0	0	0	1	0.5	0.5	0.207708(TRUE)	-196.798	#DIV/0!	#DIV/0!	#DIV/0!
gene_8709	KAH8121892	LI328DRAFT_171183	Triasper1|171183	gene_13369	product_name=hypothetical protein	0	0	1.08637	1	0	0	1.07944	0.981485	0	0	1246.83	2550.21	0.5	0	0	0.409109(TRUE)	-108.734	#DIV/0!	#DIV/0!	-0.08637
gene_8710	KAH8121893	LI328DRAFT_171185	Triasper1|171185	gene_13368	product_name=jgi|320411|Triatrov1 fungal-specific transcription factor domain-domain-containing protein	12.3846	2.9127	1.86605	1	1.09722	0.977171	0.45888	0.283745	0.986388	1.10801	0.481817	0.41044	1	0.955	0.995	0.222222(TRUE)	-4968.49	-3.25193	-0.560891	-0.86605
gene_8711	KAH8121894	LI328DRAFT_171187	Triasper1|171187	gene_13366	product_name=jgi|448485|Triasp1 alpha/beta-hydrolase	56.6205	0	1	2.62785	51.0524	0	0.95219	2.48425	398.112	0	15.8306	29.4483	1	0	0.138	0.249349(TRUE)	-1204.12	#DIV/0!	#DIV/0!	1.62785
gene_8712	KAH8121895	LI328DRAFT_171190	Triasper1|171190	gene_13365	product_name=hypothetical protein	2.4127	1.87146	1	3.26403	0.500375	0.623714	0.255387	0.545388	0.48223	0.68301	0.302773	0.510795	0.847	0.988	0	0.281181(TRUE)	-3638.41	-0.289207	-0.87146	2.26403
gene_8713	KAH8121896	LI328DRAFT_171192	Triasper1|171192	gene_12880	product_name=jgi|438329|Triasp1 expressed protein	35.7397	1.11533	1.05813	1	0.62455	0.501841	0.232533	0.205365	0.505658	0.621844	0.255245	0.254267	1	0.575	0.634	0.165065(TRUE)	-21540.5	-31.0441	-0.0540576	-0.05813
gene_8714	KAH8121897	LI328DRAFT_171196	Triasper1|171196	gene_12879	product_name=jgi|491637|Triasp1 aconitase iron-sulfur domain-containing protein	0	0	0	1	0	0	0	0.954716	0	0	0	345.922	0.5	0.5	0	0.207808(TRUE)	-200.998	#DIV/0!	#DIV/0!	#DIV/0!
gene_8715	KAH8121898	LI328DRAFT_157824	Triasper1|157824	gene_12878	product_name=jgi|491634|Triasp1 Phosphoenolpyruvate/pyruvate domain-containing protein	0	0	0	0	0	0	0	0	0	0	0	0	0.5	0.5	0.5	0(FALSE)	0	#DIV/0!	#DIV/0!	#DIV/0!
gene_8716	KAH8121899	LI328DRAFT_171199	Triasper1|171199	gene_12877	product_name=jgi|438328|Triasp1 alpha/beta-hydrolase	1.20094	1	1.49137	1.8986	0.322994	0.460984	0.329932	0.39349	0.409901	0.533122	0.412302	0.436078	0.716	0.087	0.098	0.377878(TRUE)	-2515.65	-0.20094	0.49137	0.273058
gene_8717	KAH8121900	LI328DRAFT_171201	Triasper1|171201	gene_12875	product_name=jgi|4846|Triaru1 heterokaryon incompatibility protein-domain-containing protein	58.2953	0	1	5.53631	40.2231	0	0.745432	3.64734	95.9453	0	2.40269	9.30799	1	0	0	0.270971(TRUE)	-5277.98	#DIV/0!	#DIV/0!	4.53631
gene_8718	KAH8121901	LI328DRAFT_112515	Triasper1|112515	gene_12874	product_name=jgi|70062|Triatro1 putative homoserine O-acetyl transferase%2C variant 2	2.87903	1.20419	1	1.24727	0.15234	0.148677	0.0832684	0.091106	0.142436	0.15671	0.0894198	0.0920932	1	0.98	0	0.354054(TRUE)	-27778.7	-1.39084	-0.20419	0.24727
gene_8719	KAH8121902	LI328DRAFT_112518	Triasper1|112518	gene_12873	product_name=hypothetical protein	2.1258	1.73038	1	1.13252	0.0675365	0.0748738	0.0396375	0.0423751	0.06201	0.0759718	0.0418538	0.0422817	1	1	0	0.333133(TRUE)	-97704.5	-0.228516	-0.73038	0.13252
gene_8720	KAH8121903	LI328DRAFT_112529	Triasper1|112529	gene_12871	product_name=jgi|147750|Daces1 Isy1-like splicing factor	1	1.18876	1.31942	1.28538	0.0461782	0.0633867	0.0424403	0.0459608	0.0413595	0.0604658	0.0497068	0.0429507	0	0.002	0.865	0.221822(TRUE)	-92037.1	0.18876	0.109913	-0.0264824
gene_8721	KAH8121904	LI328DRAFT_157830	Triasper1|157830	gene_12870	product_name=hypothetical protein	0	0	0	0	0	0	0	0	0	0	0	0	0.5	0.5	0.5	0(FALSE)	0	#DIV/0!	#DIV/0!	#DIV/0!
gene_8722	KAH8121905	LI328DRAFT_171205	Triasper1|171205	gene_12869	product_name=jgi|422512|Triatrov1 carbon-nitrogen hydrolase	4.82227	1.20913	1	1.37742	0.702513	0.634766	0.335578	0.39469	0.724477	0.764451	0.416712	0.439477	1	0.674	0.105	0.347047(TRUE)	-2422.09	-2.98821	-0.20913	0.37742
gene_8723	KAH8121906	LI328DRAFT_157832	Triasper1|157832	gene_12867	product_name=Fungal specific transcription factor domain-domain containing protein	54.0945	1	1.11066	2.13161	1.46493	0.766668	0.473491	0.717256	1.39416	1.4051	0.67105	0.859653	1	0.433	0.015	0.2999(TRUE)	-7386.88	-53.0945	0.11066	0.919228
gene_8724	KAH8121907	LI328DRAFT_157833	Triasper1|157833	gene_12866	product_name=hypothetical protein	8.20752	3.50299	2.29562	1	0.933496	0.953148	0.48632	0.289913	0.891753	0.94674	0.563726	0.352711	1	0.974	1	0.214515(TRUE)	-4595.98	-1.343	-0.525945	-1.29562
gene_8725	KAH8121908	LI328DRAFT_157834	Triasper1|157834	gene_12865	product_name=Amino acid permease/ SLC12A domain-containing protein	7.98449	1.27536	1.06557	1	0.427831	0.406744	0.191744	0.188321	0.42239	0.425295	0.213346	0.198689	1	0.769	0.678	0.185285(TRUE)	-9765.92	-5.26058	-0.196881	-0.06557
gene_8726	KAH8121909	LI328DRAFT_171221	Triasper1|171221	gene_12864	product_name=jgi|393993|Triasp1 copper-translocating P-t	207.626	3.73189	1	3.5023	2.64135	1.92191	0.463688	0.953331	2.13517	2.85371	0.747637	1.18647	1	0.997	0	0.225125(TRUE)	-19653.6	-54.6356	-2.73189	2.5023
gene_8727	KAH8121910	LI328DRAFT_171225	Triasper1|171225	gene_12863	product_name=jgi|526692|Triatr1 aquaporin-like protein	1	0	0	0	0.801413	0	0	0	1.21309	0	0	0	1	0.5	0.5	0.196597(TRUE)	-5489.35	#DIV/0!	#DIV/0!	#DIV/0!
gene_8728	KAH8121911	LI328DRAFT_171227	Triasper1|171227	gene_12861	product_name=jgi|491621|Triasp1 oxidoreductase	4.67851	4.36076	1	1.42432	1.72064	2.20967	0.633089	0.815549	2.0769	2.24727	1.16791	1.3499	0.54	0.994	0.304	0.156857(TRUE)	-483.271	-0.0728657	-3.36076	0.42432
gene_8729	KAH8121912	LI328DRAFT_171229	Triasper1|171229	gene_12860	product_name=hypothetical protein	12.068	2.1021	1.28699	1	0.742805	0.666909	0.267861	0.24637	0.761065	0.670081	0.318246	0.276569	1	0.978	0.921	0.188388(TRUE)	-7679.87	-4.74093	-0.633346	-0.28699
gene_8730	KAH8121913	LI328DRAFT_171231	Triasper1|171231	gene_12859	product_name=jgi|6159|Triham1 P-loop containing nucleoside triphosphate hydrolase protein	19.1305	0	2.45073	1	17.8415	0	2.35322	0.982903	2544.2	0	570.333	514.854	1	0	0.732	0.163063(TRUE)	-329.138	#DIV/0!	#DIV/0!	-1.45073
gene_8731	KAH8121914	LI328DRAFT_112597	Triasper1|112597	gene_12858	product_name=hypothetical protein	3.3849	1.09463	1	1.2498	0.0628185	0.0619919	0.0294729	0.0360772	0.0541689	0.0587354	0.0333587	0.0355392	1	0.988	0	0.218218(TRUE)	-164674	-2.09228	-0.09463	0.2498
gene_8732	KAH8121915	LI328DRAFT_137010	Triasper1|137010	gene_12857	product_name=expressed protein	2.10762	1	1.44289	1.46703	0.142867	0.161157	0.111494	0.110609	0.159894	0.167692	0.124772	0.121918	1	0.001	0.407	0.418218(TRUE)	-20753.9	-1.10762	0.44289	0.0167303
gene_8733	KAH8121916	LI328DRAFT_112614	Triasper1|112614	gene_12856	product_name=jgi|416454|Triasp1 glycosyltransferase family 90 protein	1	2.31084	2.41317	2.4747	0.095832	0.188218	0.126407	0.13031	0.106844	0.167116	0.129323	0.135848	0	0.246	0.277	0.251852(TRUE)	-35539.3	1.31084	0.0442826	0.0254976
gene_8734	KAH8121917	LI328DRAFT_171237	Triasper1|171237	gene_12855	product_name=jgi|491608|Triasp1 MFS general substrate transporter	0	0	0	0	0	0	0	0	0	0	0	0	0.5	0.5	0.5	0(FALSE)	0	#DIV/0!	#DIV/0!	#DIV/0!
gene_8735	KAH8121918	LI328DRAFT_171239	Triasper1|171239	gene_12854	product_name=hypothetical protein	4.09668	0	0	1	3.89809	0	0	0.962457	259.16	0	0	46.5539	1	0.5	0	0.31982(TRUE)	-865.421	#DIV/0!	#DIV/0!	#DIV/0!
gene_8736	KAH8121919	LI328DRAFT_171240	Triasper1|171240	gene_12853	product_name=hypothetical protein	1	0	0	0	0.966769	0	0	0	14.3743	0	0	0	1	0.5	0.5	0.219119(TRUE)	-887.422	#DIV/0!	#DIV/0!	#DIV/0!
gene_8737	KAH8121920	LI328DRAFT_171244	Triasper1|171244	gene_12852	product_name=hypothetical protein	1	0	0	0	0.963276	0	0	0	22.7624	0	0	0	1	0.5	0.5	0.251451(TRUE)	-804.369	#DIV/0!	#DIV/0!	#DIV/0!
gene_8738	KAH8121921	LI328DRAFT_171246	Triasper1|171246	gene_12851	product_name=jgi|40097|Triasp1 P-loop containing nucleoside triphosphate hydrolase protein	1	0	0	0	0.956212	0	0	0	5.69209	0	0	0	1	0.5	0.5	0.220621(TRUE)	-1414.67	#DIV/0!	#DIV/0!	#DIV/0!
gene_8739	KAH8121922	LI328DRAFT_137012	Triasper1|137012	gene_12850	product_name=hypothetical protein	1.44463	1.05061	1	1.1413	0.03115	0.0381998	0.022079	0.0242873	0.0276691	0.036222	0.0223429	0.023867	1	0.969	0	0.292893(TRUE)	-218809	-0.375039	-0.05061	0.1413
gene_8740	KAH8121923	LI328DRAFT_137013	Triasper1|137013	gene_12849	product_name=jgi|318343|trihart22_1 acyl-CoA N-acyltransferase	1	1.60895	1.6194	1.6911	0.0525639	0.0774914	0.0571083	0.0573608	0.0542626	0.080816	0.056694	0.0564672	0	0.462	0.059	0.385285(TRUE)	-84692.5	0.60895	0.00649492	0.0442757
gene_8741	KAH8121924	LI328DRAFT_137015	Triasper1|137015	gene_12848	product_name=hypothetical protein	7609.61	0	1.70269	1	297.606	0	1.13672	0.708002	132.365	0	5.16057	2.68057	1	0	0.89	0.188088(TRUE)	-193288	#DIV/0!	#DIV/0!	-0.70269
gene_7860	KAH8121925	LI328DRAFT_136870	Triasper1|136870	gene_6184	product_name=hypothetical protein	52.0737	1	1.06579	1.20994	0.443671	0.339747	0.162644	0.171054	0.471592	0.392159	0.1737	0.196174	1	0.357	0.126	0.282182(TRUE)	-59587.6	-51.0737	0.06579	0.135252
gene_7861	KAH8121926	LI328DRAFT_136871	Triasper1|136871	gene_6185	product_name=jgi|472442|Triatr1 putative PTH11-typeG-protein-coupled receptor	1.69375	1.21113	1.01943	1	0.0367574	0.0417213	0.0266185	0.0250124	0.0331638	0.0452508	0.0261129	0.0245064	1	1	0.841	0.348549(TRUE)	-196012	-0.398487	-0.188046	-0.01943
gene_7862	KAH8121927	LI328DRAFT_136875	Triasper1|136875	gene_6186	product_name=jgi|6353|Triham1 isoamyl alcohol oxidase	1	4.58287	4.19389	4.48028	0.0385936	0.0913088	0.0561013	0.069228	0.0395143	0.0919114	0.0677562	0.0637692	0	1	0	0.298999(TRUE)	-332944	3.58287	-0.0927492	0.0682874
gene_7863	KAH8121928	LI328DRAFT_136876	Triasper1|136876	gene_6187	product_name=hypothetical protein	7.7041	1.36581	1	1.27156	0.152683	0.159604	0.069291	0.0822988	0.148912	0.147407	0.0681871	0.0745886	1	1	0	0.231431(TRUE)	-66208.7	-4.64068	-0.36581	0.27156
gene_7864	KAH8121929	LI328DRAFT_136877	Triasper1|136877	gene_6188	product_name=jgi|422948|Triatrov1 2-nitropropane dioxygenase	16.825	1	1.16557	3.91327	0.644512	0.427279	0.235803	0.435584	0.656215	0.552738	0.281038	0.445462	1	0.297	0	0.157858(TRUE)	-14463.1	-15.825	0.16557	2.35739
gene_7865	KAH8121930	LI328DRAFT_136878	Triasper1|136878	gene_6189	product_name=jgi|152943|Triatrov1 P-loop containing nucleoside triphosphate hydrolase protein	1	6.10882	5.19366	3.77969	0.030503	0.0812221	0.0559942	0.0509674	0.0315918	0.0735916	0.0590885	0.0530371	0	1	1	0.175175(TRUE)	-488962	5.10882	-0.176207	-0.374097
gene_7866	KAH8121931	LI328DRAFT_136879	Triasper1|136879	gene_6190	product_name=hypothetical protein	26.8651	1	1.11412	1.34035	0.194294	0.153597	0.070371	0.0813808	0.184413	0.160726	0.0748842	0.0833613	1	0.1	0	0.206106(TRUE)	-154627	-25.8651	0.11412	0.203057
gene_7867	KAH8121932	LI328DRAFT_111744	Triasper1|111744	gene_6191	product_name=hypothetical protein	54886200	0	1	1.55554	1528520	0	0.926634	1.48401	703220	0	1090.52	3887.24	1	0	0.208	0.28989(TRUE)	-598493	#DIV/0!	#DIV/0!	0.55554
gene_7868	KAH8121933	LI328DRAFT_148922	Triasper1|148922	gene_6192	product_name=hypothetical protein	4.375	1	1.39231	2.6743	0.541338	0.484717	0.28273	0.410735	0.59384	0.557767	0.357527	0.473618	1	0.13	0	0.264264(TRUE)	-4743.83	-3.375	0.39231	0.920765
gene_7869	KAH8121934	LI328DRAFT_157760	Triasper1|157760	gene_6193	product_name=hypothetical protein	381.84	0	1	3.74478	116.375	0	0.630496	1.90397	152.26	0	1.52378	3.88004	1	0	0	0.178278(TRUE)	-18431.7	#DIV/0!	#DIV/0!	2.74478
gene_7870	KAH8121935	LI328DRAFT_171073	Triasper1|171073	gene_6194	product_name=jgi|6345|Triham1 phosphotransferase enzyme family-domain-containing protein	1	0	0	0	0.984457	0	0	0	34.5561	0	0	0	1	0.5	0.5	0.25025(TRUE)	-450.005	#DIV/0!	#DIV/0!	#DIV/0!
gene_7871	KAH8121936	LI328DRAFT_136886	Triasper1|136886	gene_6195	product_name=jgi|142643|Triasp1 signal recognition particle protein	1.03093	1	1.03931	1.08747	0.0214084	0.0282996	0.0184439	0.0187495	0.0221449	0.0288088	0.0194105	0.018686	0.919	0.025	0	0.364565(TRUE)	-309291	-0.03093	0.03931	0.0463384
gene_7872	KAH8121937	LI328DRAFT_171075	Triasper1|171075	gene_6196	product_name=jgi|375575|Triasp1 Piwi-domain-containing protein	23.8746	1.00022	1	1.37731	0.418858	0.323024	0.165031	0.200435	0.437616	0.399711	0.183647	0.226609	1	0.5	0.003	0.296296(TRUE)	-28099.3	-22.8693	-0.00022	0.37731
gene_7873	KAH8121938	LI328DRAFT_171079	Triasper1|171079	gene_6197	product_name=jgi|142639|Triasp1 PAP2-domain-containing protein	49.6541	2.41901	1.14977	1	0.957686	0.8414	0.27206	0.260918	0.927888	1.00461	0.332786	0.322129	1	1	0.749	0.160861(TRUE)	-21782.1	-19.5266	-1.10391	-0.14977
gene_7874	KAH8121939	LI328DRAFT_111809	Triasper1|111809	gene_6199	product_name=jgi|152847|Triatrov1 formyl transferase	1	4.95328	4.09488	3.21794	0.0310993	0.0656854	0.0505491	0.0421404	0.0309246	0.0739538	0.0477432	0.0441661	0	1	1	0.398899(TRUE)	-458576	3.95328	-0.209628	-0.272516
gene_7875	KAH8121940	LI328DRAFT_111810	Triasper1|111810	gene_6200	product_name=hypothetical protein	294.595	2.32521	1	1.81183	3.21079	1.4624	0.50995	0.693751	1.79284	2.64198	0.741633	0.966691	1	0.931	0.061	0.276276(TRUE)	-25900.5	-125.696	-1.32521	0.81183
gene_7876	KAH8121941	LI328DRAFT_157767	Triasper1|157767	gene_6202	product_name=jgi|392277|Triasp1 small GTPase	4.28626	1.18341	1	1.17371	0.124624	0.117989	0.057999	0.0657715	0.11807	0.124591	0.0637429	0.0671426	1	0.994	0	0.261662(TRUE)	-58635.9	-2.62196	-0.18341	0.17371
gene_7877	KAH8121942	LI328DRAFT_157768	Triasper1|157768	gene_6203	product_name=hypothetical protein	245.754	14.2946	1	2.16043	13.4629	9.08855	0.816417	1.59261	9.0394	13.8674	2.54675	3.20504	1	0.999	0.199	0.289389(TRUE)	-3958.38	-16.1921	-13.2946	1.16043
gene_7878	KAH8121943	LI328DRAFT_136897	Triasper1|136897	gene_6205	product_name=hypothetical protein	76.7005	1	1.19621	7.83391	0.693685	0.361486	0.195414	0.451969	0.51893	0.493105	0.205955	0.522691	1	0.232	0	0.248649(TRUE)	-74066.8	-75.7005	0.19621	5.54894
gene_7879	KAH8121944	LI328DRAFT_157770	Triasper1|157770	gene_6207	product_name=hypothetical protein	6.99093	1	0	0	6.73121	0.95288	0	0	331.692	132.6	0	0	1	1	0.5	0.183183(TRUE)	-644.865	-5.99093	#DIV/0!	#DIV/0!
gene_7880	KAH8121945	LI328DRAFT_111853	Triasper1|111853	gene_6208	product_name=jgi|529909|Triatro1 heterokaryon incompatibility protein-domain-containing protein	1	3.07018	4.16464	8.33632	0.244454	0.630603	0.455317	0.613399	0.319855	0.679571	0.504079	0.630939	0	0.012	0	0.155656(TRUE)	-11684.8	2.07018	0.356481	1.00169
gene_7881	KAH8121946	LI328DRAFT_157772	Triasper1|157772	gene_6209	product_name=Putative oxalocrotonate tautomerase	111.568	0	2.6217	1	93.0415	0	2.33868	0.896056	415.264	0	15.6177	9.76322	1	0	0.869	0.199399(TRUE)	-2193.31	#DIV/0!	#DIV/0!	-1.6217
gene_7882	KAH8121947	LI328DRAFT_171091	Triasper1|171091	gene_6210	product_name=jgi|430827|Triasp1 NAD(P)-binding protein	1	0	0	0	0.982888	0	0	0	253.457	0	0	0	1	0.5	0.5	0.252452(TRUE)	-165.821	#DIV/0!	#DIV/0!	#DIV/0!
gene_7883	KAH8121948	LI328DRAFT_136903	Triasper1|136903	gene_6212	product_name=hypothetical protein	5.80925	1.1285	1	1.1667	0.0740791	0.0713851	0.0356754	0.0389137	0.0788257	0.0787357	0.0359089	0.0392325	1	0.997	0	0.150951(TRUE)	-180614	-4.14776	-0.1285	0.1667
gene_7884	KAH8121949	LI328DRAFT_136904	Triasper1|136904	gene_6213	product_name=Thymidylate kinase-domain containing protein	2.33781	1.19218	1	1.08047	0.0674927	0.0747903	0.044596	0.0470168	0.0727856	0.0780073	0.0497685	0.0433026	1	1	0.01	0.186386(TRUE)	-80347.9	-0.960954	-0.19218	0.08047
gene_7885	KAH8121950	LI328DRAFT_111902	Triasper1|111902	gene_6214	product_name=jgi|257183|TriharM10_1 glycine cleavage H-protein-domain-containing protein	1	1.56752	1.77492	1.82052	0.0170341	0.0270027	0.0187792	0.0198802	0.0162047	0.0279747	0.0210769	0.0193158	0	0	0.003	0.286687(TRUE)	-643149	0.56752	0.132311	0.0256913
gene_7886	KAH8121951	LI328DRAFT_111895	Triasper1|111895	gene_6215	product_name=jgi|472389|Triatr1 porphobilinogen deaminase%2C dipyromethane cofactor binding domain-domain-containing protein	1	1.10396	1.03382	1.01226	0.0290324	0.038844	0.0252802	0.0239122	0.028145	0.0372551	0.0272837	0.0239747	0	0.991	0.831	0.335936(TRUE)	-167672	0.10396	-0.0678455	-0.0212989
gene_7887	KAH8121952	LI328DRAFT_171095	Triasper1|171095	gene_6216	product_name=hypothetical protein	1	0	0	0	0.982269	0	0	0	46.0398	0	0	0	1	0.5	0.5	0.243443(TRUE)	-478.972	#DIV/0!	#DIV/0!	#DIV/0!
gene_7888	KAH8121953	LI328DRAFT_157778	Triasper1|157778	gene_6217	product_name=jgi|111672|Triple1 NAD(P) transhydrogenase beta subunit-domain-containing protein	3006.32	4.49301	0	1	270.302	3.4568	0	0.767776	381.342	18.6842	0	1.92186	1	1	0	0.174775(TRUE)	-64310	-668.11	#DIV/0!	#DIV/0!
gene_7889	KAH8121954	LI328DRAFT_157779	Triasper1|157779	gene_6218	product_name=jgi|6327|Triham1 NADH ubiquinone oxidoreductase subunit NDUFA12-domain-containing protein	1	2.2069	2.50439	2.43131	0.0287533	0.0529652	0.0356208	0.0387467	0.0285152	0.0552552	0.0393574	0.0419532	0	0	0.996	0.388589(TRUE)	-341025	1.2069	0.1348	-0.0300579
gene_7890	KAH8121955	LI328DRAFT_136916	Triasper1|136916	gene_6219	product_name=jgi|439381|Triasp1 phospholipase D/nuclease	1	1.55093	1.53573	1.35634	0.0365324	0.0532065	0.0403322	0.038681	0.0360702	0.0580647	0.0378068	0.0365155	0	0.682	1	0.451251(TRUE)	-149812	0.55093	-0.00989757	-0.13226
gene_7891	KAH8121956	LI328DRAFT_171097	Triasper1|171097	gene_6220	product_name=hypothetical protein	5.32399	1.76244	1	1.54723	0.478529	0.420673	0.200048	0.239995	0.427137	0.525223	0.208137	0.250616	1	0.998	0	0.181882(TRUE)	-8085.59	-2.02081	-0.76244	0.54723
gene_7892	KAH8121957	LI328DRAFT_171099	Triasper1|171099	gene_6221	product_name=hypothetical protein	1	0	0	0	0.940083	0	0	0	5604.75	0	0	0	1	0.5	0.5	0.151652(TRUE)	-53.3583	#DIV/0!	#DIV/0!	#DIV/0!
gene_7893	KAH8121958	LI328DRAFT_171100	Triasper1|171100	gene_6222	product_name=hypothetical protein	227.206	0	1	7.72852	130.748	0	0.75036	4.63456	250.963	0	3.11998	10.9491	1	0	0	0.208308(TRUE)	-6487.3	#DIV/0!	#DIV/0!	6.72852
gene_7894	KAH8121959	LI328DRAFT_171102	Triasper1|171102	gene_6223	product_name=jgi|472415|Triasp1 expressed protein	220.864	8.83866	1	3.00515	5.2604	4.60646	0.632066	1.1856	5.25614	5.19726	1.22299	1.75172	1	1	0.011	0.216416(TRUE)	-11345.9	-23.9884	-7.83866	2.00515
gene_7895	KAH8121960	LI328DRAFT_171107	Triasper1|171107	gene_6224	product_name=hypothetical protein	0	0	1	0	0	0	0.981739	0	0	0	11646.3	0	0.5	0	1	0.249349(TRUE)	-19.207	#DIV/0!	#DIV/0!	#DIV/0!
gene_7896	KAH8121961	LI328DRAFT_171109	Triasper1|171109	gene_6227	product_name=jgi|410746|Fusso1 cathecol 1%2C2-dioxygenase	1	0	0	0	0.956818	0	0	0	2.82728	0	0	0	1	0.5	0.5	0.234835(TRUE)	-2324.56	#DIV/0!	#DIV/0!	#DIV/0!
gene_7897	KAH8121962	LI328DRAFT_157787	Triasper1|157787	gene_6228	product_name=jgi|503873|Triasp1 succinyl-CoA:3-ketoacid-coenzyme A transferas-like protein	0	0	0	0	0	0	0	0	0	0	0	0	0.5	0.5	0.5	0(FALSE)	0	#DIV/0!	#DIV/0!	#DIV/0!
gene_7898	KAH8121963	LI328DRAFT_157788	Triasper1|157788	gene_6229	product_name=jgi|418801|Triasp1 thiolase	0	0	0	0	0	0	0	0	0	0	0	0	0.5	0.5	0.5	0(FALSE)	0	#DIV/0!	#DIV/0!	#DIV/0!
gene_7899	KAH8121964	LI328DRAFT_157789	Triasper1|157789	gene_6230	product_name=hypothetical protein	0	0	0	0	0	0	0	0	0	0	0	0	0.5	0.5	0.5	0(FALSE)	0	#DIV/0!	#DIV/0!	#DIV/0!
gene_7900	KAH8121965	LI328DRAFT_171110	Triasper1|171110	gene_6231	product_name=Uncharacterized alpha/beta hydrolase domain (DUF2235)-domain containing protein	1.64038	1	2.20018	4.59148	0.396661	0.475734	0.378149	0.541911	0.432003	0.652403	0.442501	0.558135	0.934	0	0	0.288388(TRUE)	-5011.53	-0.64038	1.20018	1.08687
gene_7901	KAH8121966	LI328DRAFT_171114	Triasper1|171114	gene_6232	product_name=jgi|439372|Triasp1 expressed protein	20.767	2.09247	1.81182	1	0.97561	0.771735	0.370832	0.254894	0.749191	0.859931	0.426405	0.31058	1	0.732	1	0.188288(TRUE)	-10768.7	-8.92463	-0.154899	-0.81182
gene_7902	KAH8121967	LI328DRAFT_157792	Triasper1|157792	gene_6233	product_name=jgi|503854|Triasp1 NAD(P)-binding protein	0	0	0	1	0	0	0	0.995344	0	0	0	4302.91	0.5	0.5	0	0.207508(TRUE)	-37.0833	#DIV/0!	#DIV/0!	#DIV/0!
gene_7903	KAH8121968	LI328DRAFT_136921	Triasper1|136921	gene_6234	product_name=hypothetical protein	5.11326	1	6.63742	60.8265	0.918297	0.606383	0.883616	1.55247	0.940575	0.882564	0.938685	1.18527	1	0	0	0.343043(TRUE)	-25548.9	-4.11326	5.63742	8.16418
gene_7904	KAH8121969	LI328DRAFT_136922	Triasper1|136922	gene_6235	product_name=Sugar (and other) transporter-domain containing protein	7.00813	2.95055	1.19106	1	1.11618	1.09738	0.460027	0.372942	1.0683	1.25155	0.588304	0.487068	1	0.998	0.718	0.306507(TRUE)	-2218.88	-1.37519	-1.47725	-0.19106
gene_7905	KAH8121970	LI328DRAFT_136924	Triasper1|136924	gene_6236	product_name=Like-Sm (LSM) domain-containing protein	1	2.07246	2.18303	2.15793	0.0264884	0.0427756	0.0288936	0.0317842	0.025898	0.0489527	0.0334745	0.0336013	0	0.004	0.854	0.326226(TRUE)	-365753	1.07246	0.0533521	-0.0116315
gene_7906	KAH8121971	LI328DRAFT_171118	Triasper1|171118	gene_6237	product_name=hypothetical protein	11.6566	1	1.31466	1.94551	1.81963	0.868912	0.631043	0.824781	1.46894	1.69005	0.972423	1.1187	1	0.341	0.179	0.445946(TRUE)	-1317.95	-10.6566	0.31466	0.479858
gene_7907	KAH8121972	LI328DRAFT_136926	Triasper1|136926	gene_6238	product_name=jgi|294836|Triatro1 ribosomal protein L4 domain-containing protein	1	2.18215	2.27076	1.80724	0.023282	0.0394561	0.0301383	0.0268013	0.0235891	0.0408955	0.0312506	0.027397	0	0.002	1	0.315616(TRUE)	-423268	1.18215	0.0406067	-0.256479
gene_7908	KAH8121973	LI328DRAFT_112073	Triasper1|112073	gene_6239	product_name=jgi|506631|Triasp1 PEBP-like protein	1	3.37319	3.0991	2.64639	0.0274742	0.0574799	0.0431838	0.0375675	0.0277349	0.0589295	0.0436671	0.038946	0	1	1	0.309309(TRUE)	-420320	2.37319	-0.0884418	-0.171067
gene_7909	KAH8121974	LI328DRAFT_136928	Triasper1|136928	gene_6240	product_name=hypothetical protein	466.655	1.18937	1	1.84742	0.750918	0.353902	0.175715	0.222918	0.267144	0.617567	0.193202	0.251098	1	0.835	0	0.302903(TRUE)	-336102	-391.355	-0.18937	0.84742
gene_7911	KAH8121975	LI328DRAFT_157800	Triasper1|157800	gene_6246	product_name=hypothetical protein	2.10587	1.59941	1.27818	1	0.0597244	0.0682206	0.040084	0.037777	0.0609048	0.071385	0.0424882	0.0382272	1	1	1	0.409309(TRUE)	-119089	-0.316654	-0.251318	-0.27818
gene_7912	KAH8121976	LI328DRAFT_157801	Triasper1|157801	gene_6247	product_name=jgi|450470|Triasp1 expressed protein	20.9655	2.18697	1	1.00753	0.58074	0.461918	0.16458	0.163103	0.477228	0.577371	0.18978	0.193275	1	1	0.454	0.293093(TRUE)	-24657.9	-8.58655	-1.18697	0.00753
gene_7913	KAH8121977	LI328DRAFT_136940	Triasper1|136940	gene_6248	product_name=hypothetical protein	2.50626	1.16361	1	1.06239	0.0519907	0.0545222	0.032869	0.0356909	0.0534383	0.0596319	0.032701	0.0340961	1	1	0.01	0.420921(TRUE)	-145822	-1.15387	-0.16361	0.06239
gene_7914	KAH8121978	LI328DRAFT_157803	Triasper1|157803	gene_6249	product_name=jgi|488905|Triatrov1 armadillo-type protein	1.97841	1	1.00509	2.03395	0.0715672	0.0785298	0.0457013	0.062921	0.0674548	0.0787266	0.0494992	0.0642806	1	0.429	0	0.236737(TRUE)	-81639.7	-0.97841	0.00509	1.02365
gene_7915	KAH8121979	LI328DRAFT_112156	Triasper1|112156	gene_6250	product_name=jgi|394413|Triatr1 peptidase S24/S26A/S26B/S26C	1	2.56168	2.49949	2.15533	0.102485	0.172591	0.118491	0.121127	0.099358	0.180152	0.130053	0.119941	0	0.675	0.999	0.247748(TRUE)	-35845.8	1.56168	-0.0248811	-0.159679
gene_7916	KAH8121980	LI328DRAFT_157805	Triasper1|157805	gene_6251	product_name=hypothetical protein	1.95284	1.01407	1	1.178	0.0717468	0.0789282	0.0491878	0.0534849	0.0650019	0.0844325	0.0520293	0.0516542	1	0.587	0	0.247548(TRUE)	-62104.3	-0.925745	-0.01407	0.178
gene_7917	KAH8121981	LI328DRAFT_136946	Triasper1|136946	gene_6252	product_name=jgi|472300|Triatr1 Alb1-domain-containing protein	1	2.58414	2.38686	1.95809	0.0525018	0.100001	0.082509	0.0654987	0.0538258	0.0944512	0.0714804	0.0609985	0	0.99	1	0.214314(TRUE)	-102660	1.58414	-0.0826525	-0.218974
gene_7918	KAH8121982	LI328DRAFT_171142	Triasper1|171142	gene_6253	product_name=jgi|4157|Metro1 fatty acid-biding protein	633.852	0	1	0	468.122	0	0.966327	0	941.566	0	15.7348	0	1	0	1	0.165966(TRUE)	-2799.36	#DIV/0!	#DIV/0!	#DIV/0!
gene_7919	KAH8121983	LI328DRAFT_136949	Triasper1|136949	gene_6254	product_name=Fungal specific transcription factor domain-domain containing protein	33.519	1.39777	1	1.31297	0.389002	0.40639	0.151964	0.179423	0.523125	0.399777	0.187644	0.202168	1	0.957	0.011	0.311612(TRUE)	-40172.8	-22.9803	-0.39777	0.31297
gene_9034	KAH8121984	LI328DRAFT_171016	Triasper1|171016	gene_6567	product_name=hypothetical protein	1	0	0	0	0.98359	0	0	0	863.297	0	0	0	1	0.5	0.5	0.244444(TRUE)	-102.558	#DIV/0!	#DIV/0!	#DIV/0!
gene_9035	KAH8121985	LI328DRAFT_136792	Triasper1|136792	gene_6568	product_name=Chloride channel	7.49958	1.18018	1	1.40618	0.0893603	0.0964983	0.0439709	0.0495088	0.100332	0.0910128	0.0455423	0.0486231	1	1	0	0.200501(TRUE)	-158622	-5.35461	-0.18018	0.40618
gene_9036	KAH8121986	LI328DRAFT_136793	Triasper1|136793	gene_6569	product_name=jgi|428982|Triatrov1 Sas10 C-terminal domain-domain-containing protein	1	3.28066	2.77948	2.17669	0.0277535	0.0496444	0.0359383	0.0329543	0.0269139	0.0487301	0.0392079	0.0359238	0	1	1	0.280881(TRUE)	-399823	2.28066	-0.180314	-0.27693
gene_9037	KAH8121987	LI328DRAFT_111161	Triasper1|111161	gene_6570	product_name=hypothetical protein	1.32705	1.16441	1	1.37535	0.0573549	0.0714325	0.0410197	0.047336	0.0551333	0.0679549	0.0448144	0.0445989	0.999	1	0	0.41982(TRUE)	-78986.4	-0.139676	-0.16441	0.37535
gene_9038	KAH8121988	LI328DRAFT_111164	Triasper1|111164	gene_6571	product_name=jgi|99344|triatr1 enoyl-CoA hydratase/isomerase like protein	29.5712	1	1.42117	1.28652	0.79884	0.479471	0.279374	0.263044	0.661331	0.65854	0.324117	0.333042	1	0.117	0.722	0.188889(TRUE)	-16501.4	-28.5712	0.42117	-0.104662
gene_9039	KAH8121989	LI328DRAFT_136796	Triasper1|136796	gene_6572	product_name=jgi|490791|TriharT22_1 RNA polymerase I associated factor%2C A49-like protein	1	8.44989	5.90209	4.55232	0.0450674	0.1414	0.089879	0.0793174	0.0494869	0.136209	0.103464	0.084725	0	1	1	0.305205(TRUE)	-297757	7.44989	-0.431678	-0.296502
gene_9040	KAH8121990	LI328DRAFT_148880	Triasper1|148880	gene_6573	product_name=jgi|5425|Triham1 protein kinase-like domain-containing protein	9.47178	2.80186	1.28046	1	0.540505	0.562404	0.207853	0.176331	0.563998	0.561808	0.231591	0.211258	1	1	0.961	0.470771(TRUE)	-12594	-2.38053	-1.18817	-0.28046
gene_9041	KAH8121991	LI328DRAFT_171028	Triasper1|171028	gene_6574	product_name=hypothetical protein	147.029	0	1	1.63182	74.5076	0	0.73586	1.12201	156.637	0	2.88636	3.35366	1	0	0.205	0.162362(TRUE)	-5287.3	#DIV/0!	#DIV/0!	0.63182
gene_9042	KAH8121992	LI328DRAFT_111232	Triasper1|111232	gene_6575	product_name=Domain of unknown function (DUF3543)-domain containing protein	66.9446	2.08979	1	1.06105	0.425932	0.278294	0.0970195	0.0894061	0.287653	0.356675	0.0976513	0.101113	1	1	0.181	0.216717(TRUE)	-195001	-31.0341	-1.08979	0.06105
gene_9043	KAH8121993	LI328DRAFT_171034	Triasper1|171034		product_name=hypothetical protein	32.0685	0	1.43774	1	18.2107	0	0.818439	0.556909	28.5433	0	1.25936	0.900992	1	0	0.926	0.303704(TRUE)	-9666.86	#DIV/0!	#DIV/0!	-0.43774
gene_9044	KAH8121994	LI328DRAFT_136809	Triasper1|136809	gene_6579	product_name=jgi|86298|Triatro1 pyridoxal phosphate-dependent transferase	1.01914	1.76079	1.30545	1	0.0167251	0.0263968	0.0170588	0.01419	0.0187979	0.0247503	0.0171766	0.0145362	0	1	1	0.271772(TRUE)	-541341	0.727721	-0.348799	-0.30545
gene_9045	KAH8121995	LI328DRAFT_136811	Triasper1|136811	gene_6581	product_name=jgi|99729|Triatr1 glycosyltransferase family 22 protein	3.83238	1.73956	1	1.09892	0.133536	0.141231	0.0651024	0.0695642	0.128904	0.134655	0.0741572	0.0766763	1	1	0.027	0.233534(TRUE)	-48137	-1.20307	-0.73956	0.09892
gene_9046	KAH8121996	LI328DRAFT_136816	Triasper1|136816	gene_6582	product_name=jgi|500029|Triasp1 RhoGAP-domain-containing protein	7.41208	1.84515	1	1.06862	0.103256	0.103155	0.0425483	0.0444473	0.106037	0.105746	0.0493935	0.0461956	1	1	0.021	0.323423(TRUE)	-147184	-3.01706	-0.84515	0.06862
gene_9047	KAH8121997	LI328DRAFT_157723	Triasper1|157723		product_name=jgi|180836|Triasp1 expressed protein	0	0	0	0	0	0	0	0	0	0	0	0	0.5	0.5	0.5	0(FALSE)	0	#DIV/0!	#DIV/0!	#DIV/0!
gene_9048	KAH8121998	LI328DRAFT_111307	Triasper1|111307	gene_6585	product_name=jgi|339789|Pursp1 mitochondrial import inner membrane translocase subunit tim9	1	1.33603	1.66827	1.35663	0.0165029	0.0259706	0.0175242	0.0171811	0.0168707	0.026026	0.0179169	0.0166147	0	0	1	0.207808(TRUE)	-620564	0.33603	0.248677	-0.229716
gene_9049	KAH8121999	LI328DRAFT_111318	Triasper1|111318	gene_6586	product_name=jgi|205494|Trilon1 nucleoporin subcomplex protein binding to Pom34-domain-containing protein	1	3.5824	1.98223	1.52671	0.0302474	0.0499746	0.035278	0.026834	0.0285746	0.0457504	0.0355185	0.0281299	0	1	1	0.248649(TRUE)	-307557	2.5824	-0.807257	-0.298367
gene_9050	KAH8122000	LI328DRAFT_136825	Triasper1|136825	gene_6587	product_name=jgi|512102|TriharM10_1 indole-3-glycerol phosphate synthase-domain-containing protein	1	1.73161	1.25388	1.14041	0.0214369	0.0302051	0.0185895	0.016548	0.0189907	0.0278024	0.0204229	0.016891	0	1	1	0.251652(TRUE)	-396934	0.73161	-0.381001	-0.0994993
gene_9051	KAH8122001	LI328DRAFT_171041	Triasper1|171041	gene_6588	product_name=jgi|378114|Triasp1 expressed protein	1	0	0	0	0.987405	0	0	0	939.706	0	0	0	1	0.5	0.5	0.247347(TRUE)	-69.9937	#DIV/0!	#DIV/0!	#DIV/0!
gene_9052	KAH8122002	LI328DRAFT_136827	Triasper1|136827	gene_6589	product_name=jgi|180736|Triasp1 putative synaptobrevin protein	3.07351	1.03406	1	1.18673	0.108704	0.11637	0.0692376	0.0689116	0.110019	0.118801	0.0640169	0.0712888	1	0.683	0	0.324024(TRUE)	-43508.7	-1.97227	-0.03406	0.18673
gene_9053	KAH8122003	LI328DRAFT_136828	Triasper1|136828	gene_6590	product_name=jgi|221112|Triatrov1 cwf21 domain-domain-containing protein	1.88261	1.15331	1.21637	1	0.0465696	0.0544771	0.0320349	0.031546	0.0434353	0.0526084	0.0343296	0.0293971	1	0.043	1	0.183283(TRUE)	-145928	-0.632354	0.0546774	-0.21637
gene_9054	KAH8122004	LI328DRAFT_136829	Triasper1|136829	gene_6591	product_name=jgi|86154|Triatro1 D123-domain-containing protein	1	2.01386	1.40404	1.2721	0.0496687	0.0774434	0.0523384	0.0506679	0.0510579	0.0769099	0.0517257	0.0505211	0	1	1	0.359359(TRUE)	-82567.5	1.01386	-0.434332	-0.103718
gene_9055	KAH8122005	LI328DRAFT_136830	Triasper1|136830	gene_6592	product_name=jgi|86180|Triatro1 expressed protein	1.86399	1.20123	1	1.08408	0.117394	0.135222	0.0838289	0.0869485	0.123078	0.146851	0.0925887	0.0874361	1	0.985	0.101	0.406507(TRUE)	-23041.3	-0.551734	-0.20123	0.08408
gene_9056	KAH8122006	LI328DRAFT_111345	Triasper1|111345	gene_6593	product_name=jgi|3799|Colso1 guanine nucleotide-binding protein alpha-1 subunit	1.74571	1	1.29888	1.87807	0.0248778	0.0296517	0.0181942	0.0241234	0.0238653	0.0277109	0.0178062	0.0203568	1	0	0	0.296897(TRUE)	-566504	-0.74571	0.29888	0.445915
gene_9057	KAH8122007	LI328DRAFT_111367	Triasper1|111367		product_name=jgi|61996|Triasp1 expressed protein	2.33209	1	1.06171	1.89497	0.191464	0.222937	0.121307	0.168158	0.185599	0.231193	0.14589	0.164708	1	0.327	0	0.158458(TRUE)	-13634.5	-1.33209	0.06171	0.784828
gene_9058	KAH8122008	LI328DRAFT_136833	Triasper1|136833	gene_6595	product_name=Domain of unknown function (DUF1771)-domain containing protein	1.14484	1	1.25444	1.62627	0.044211	0.0561073	0.0346181	0.0415713	0.0441217	0.0608023	0.0404925	0.0444482	1	0	0	0.176176(TRUE)	-126476	-0.14484	0.25444	0.296411
gene_9059	KAH8122009	LI328DRAFT_171044	Triasper1|171044	gene_6596	product_name=hypothetical protein	7.12773	1	2.39731	2.18799	1.66536	0.838482	0.931564	0.906208	1.50888	1.74463	1.27659	1.21135	1	0.099	0.595	0.483684(TRUE)	-1079.25	-6.12773	1.39731	-0.0956677
gene_9060	KAH8122010	LI328DRAFT_136835	Triasper1|136835	gene_6597	product_name=jgi|265615|Triasp1 chromatin associated protein KTI12	1	1.30994	1.2133	1.15003	0.0316566	0.044193	0.0297795	0.029342	0.0339613	0.0465292	0.0299216	0.0291011	0	0.999	0.995	0.413313(TRUE)	-162008	0.30994	-0.0796505	-0.055016
gene_9062	KAH8122011	LI328DRAFT_148898	Triasper1|148898	gene_6598	product_name=jgi|142542|TrireRUTC30_1 AAA ATPase	2.13492	1.48645	1	1.24111	0.0193843	0.0233093	0.0132358	0.0155258	0.0205469	0.0229941	0.0141345	0.0157704	1	1	0	0.176677(TRUE)	-724339	-0.436254	-0.48645	0.24111
gene_9063	KAH8122012	LI328DRAFT_111451	Triasper1|111451	gene_6600	product_name=hypothetical protein	1.45911	1.6862	1.03773	1	0.0989015	0.129295	0.0738825	0.0701944	0.0992348	0.121867	0.0820006	0.0771124	0.016	1	0.731	0.305405(TRUE)	-25964	0.155636	-0.624893	-0.03773
gene_9064	KAH8122013	LI328DRAFT_136850	Triasper1|136850	gene_6603	product_name=expressed protein	1.81975	1.32245	1.61842	1	0.559136	0.669905	0.465878	0.388631	0.682058	0.750395	0.555929	0.479901	0.795	0.289	0.953	0.468468(TRUE)	-1255.07	-0.376044	0.223804	-0.61842
gene_9065	KAH8122014	LI328DRAFT_148901	Triasper1|148901	gene_6605	product_name=hypothetical protein	30.4728	2.00325	1	1.04683	0.320911	0.334094	0.110967	0.109885	0.342689	0.314895	0.116797	0.106307	1	1	0.307	0.208509(TRUE)	-74996.6	-14.2117	-1.00325	0.04683
gene_9066	KAH8122015	LI328DRAFT_111541	Triasper1|111541	gene_6607	product_name=jgi|221639|Triatrov1 TLC domain-domain-containing protein	1.35217	1	1.02427	1.50138	0.0384458	0.0510151	0.0275609	0.0340423	0.0396349	0.0446691	0.0307237	0.035518	1	0.19	0	0.154454(TRUE)	-159338	-0.35217	0.02427	0.465805
gene_9067	KAH8122016	LI328DRAFT_136853	Triasper1|136853	gene_6608	product_name=jgi|381368|Triasp1 PalH-domain-containing protein	7.17528	1.33182	1	1.04612	0.10237	0.10984	0.0491611	0.0502086	0.1185	0.10528	0.052291	0.0501768	1	1	0.119	0.444044(TRUE)	-119348	-4.38757	-0.33182	0.04612
gene_9068	KAH8122017	LI328DRAFT_111562	Triasper1|111562	gene_6609	product_name=jgi|224422|Triasp1 YjeF N-terminal domain-like protein	1.46571	1.34836	1.09525	1	0.0346444	0.0432502	0.0272956	0.0257172	0.0349557	0.0438646	0.0271007	0.0237292	0.998	1	1	0.391792(TRUE)	-201268	-0.0870317	-0.231098	-0.09525
gene_9069	KAH8122018	LI328DRAFT_111566	Triasper1|111566		product_name=PIF1-like helicase-domain containing protein	1	1.46882	1.23863	1.03384	0.0561538	0.0721331	0.0507042	0.0456562	0.0524134	0.0742647	0.0482637	0.0506431	0	1	1	0.207608(TRUE)	-63166.1	0.46882	-0.185842	-0.198087
gene_9070	KAH8122019	LI328DRAFT_171048	Triasper1|171048	gene_6611	product_name=hypothetical protein	25.1548	0	1	0	24.0039	0	0.972454	0	21268.4	0	1378.79	0	1	0	1	0.342843(TRUE)	-185.028	#DIV/0!	#DIV/0!	#DIV/0!
gene_9071	KAH8122020	LI328DRAFT_136857	Triasper1|136857	gene_6612	product_name=jgi|381244|Triasp1 Cullin-domain-containing protein	4.30201	1.33544	1	1.04691	0.0759099	0.0771168	0.0392341	0.0384921	0.0740171	0.0806322	0.0392413	0.0429612	1	1	0.043	0.442342(TRUE)	-133588	-2.22142	-0.33544	0.04691
gene_9072	KAH8122021	LI328DRAFT_171057	Triasper1|171057	gene_6613	product_name=hypothetical protein	3.9009	3.20347	1.29891	1	0.148653	0.157897	0.0741703	0.0660884	0.14367	0.163541	0.0791685	0.0706823	1	1	1	0.399099(TRUE)	-53546.3	-0.217711	-1.46628	-0.29891
gene_9073	KAH8122022	LI328DRAFT_171059	Triasper1|171059	gene_6614	product_name=jgi|472089|Triatro1 nucleoporin Nup186/Nup192/Nup205	1	3.50623	2.0602	1.57205	0.0356113	0.0680013	0.0428288	0.0389163	0.0379486	0.0621025	0.0481871	0.043801	0	1	1	0.335135(TRUE)	-178446	2.50623	-0.701888	-0.310518
gene_9074	KAH8122023	LI328DRAFT_136865	Triasper1|136865	gene_6615	product_name=hypothetical protein	10.1646	1.45781	1	1.09774	0.172813	0.161947	0.0582883	0.0623802	0.152731	0.142517	0.0610259	0.0606308	1	1	0.015	0.164264(TRUE)	-101374	-5.97251	-0.45781	0.09774
gene_9075	KAH8122024	LI328DRAFT_171062	Triasper1|171062	gene_6617	product_name=hypothetical protein	22.1277	0	1	2.05423	21.1004	0	0.967821	1.92161	522.991	0	55.1751	101.655	1	0	0.139	0.172973(TRUE)	-616.232	#DIV/0!	#DIV/0!	1.05423
gene_9076	KAH8122025	LI328DRAFT_171064	Triasper1|171064	gene_6618	product_name=jgi|189113|Triasp1 expressed protein	1	0	0	0	0.960089	0	0	0	54.6304	0	0	0	1	0.5	0.5	0.161261(TRUE)	-450.005	#DIV/0!	#DIV/0!	#DIV/0!
gene_9077	KAH8122026	LI328DRAFT_136869	Triasper1|136869	gene_6619	product_name=jgi|189111|Triasp1 P-loop containing nucleoside triphosphate hydrolase protein	6.93786	1.26568	1	1.42268	0.0653976	0.0602663	0.0266618	0.03164	0.0626233	0.065163	0.0284799	0.0339465	1	1	0	0.278679(TRUE)	-330314	-4.48153	-0.26568	0.42268
gene_1959	KAH8122027	LI328DRAFT_169975	Triasper1|169975	gene_6779	product_name=hypothetical protein	2.31579	2.43882	1.62244	1	0.249336	0.29677	0.173016	0.135236	0.237912	0.309875	0.192312	0.158237	0.303	1	1	0.486887(TRUE)	-10861.7	0.0531266	-0.50318	-0.62244
gene_1960	KAH8122028	LI328DRAFT_100478	Triasper1|100478	gene_6782	product_name=Fungal specific transcription factor domain-domain containing protein	4.38822	1.38929	1.01652	1	0.121205	0.125843	0.0636473	0.0631072	0.125255	0.124539	0.0709607	0.0641666	1	1	0.638	0.223023(TRUE)	-53011.9	-2.15861	-0.366712	-0.01652
gene_1961	KAH8122029	LI328DRAFT_100479	Triasper1|100479	gene_6783	product_name=jgi|81354|Triatro1 poly glycohydrolase-domain-containing protein	5.37295	1.29932	1	1.02642	0.127638	0.130055	0.0588319	0.0555554	0.127314	0.122734	0.058101	0.0589167	1	1	0.252	0.204104(TRUE)	-72092.5	-3.1352	-0.29932	0.02642
gene_1962	KAH8122030	LI328DRAFT_100506	Triasper1|100506	gene_6786	product_name=hypothetical protein	2.98098	1.40553	1	1.04184	0.0981447	0.102414	0.0548112	0.0578293	0.1011	0.10436	0.0563995	0.0574731	1	1	0.136	0.262763(TRUE)	-61456.4	-1.12089	-0.40553	0.04184
gene_1963	KAH8122031	LI328DRAFT_169977	Triasper1|169977	gene_6788	product_name=hypothetical protein	1	9.56034	7.67034	6.7567	0.0523057	0.148147	0.114158	0.10636	0.0481496	0.170952	0.117619	0.109831	0	1	1	0.291692(TRUE)	-312051	8.56034	-0.246404	-0.13522
gene_1964	KAH8122032	LI328DRAFT_125689	Triasper1|125689	gene_6789	product_name=hypothetical protein	1.72529	1.35871	1.18989	1	0.0309861	0.0400052	0.0228191	0.0204909	0.0331153	0.0356422	0.0246144	0.0230338	1	1	1	0.250651(TRUE)	-264879	-0.2698	-0.141879	-0.18989
gene_1965	KAH8122033	LI328DRAFT_169979	Triasper1|169979	gene_6790	product_name=jgi|2310|Triham1 Arb2 domain-domain-containing protein	1.86251	0	0	1	1.82483	0	0	0.977495	61.05	0	0	41.1415	1	0.5	0	0.268869(TRUE)	-846.965	#DIV/0!	#DIV/0!	#DIV/0!
gene_1966	KAH8122034	LI328DRAFT_125691	Triasper1|125691		product_name=hypothetical protein	14.6636	1.14298	1	1.3264	0.246535	0.214601	0.0988508	0.118031	0.255639	0.237221	0.118248	0.123345	1	0.835	0	0.230931(TRUE)	-48553.9	-11.8293	-0.14298	0.3264
gene_1967	KAH8122035	LI328DRAFT_152462	Triasper1|152462	gene_6792	product_name=Protein of unknown function%2C DUF255-domain containing protein	3.33552	1.16662	1	1.09103	0.0622232	0.0659357	0.0362504	0.0380899	0.0641637	0.0713304	0.0393706	0.0369789	1	1	0	0.297097(TRUE)	-138576	-1.85913	-0.16662	0.09103
gene_1968	KAH8122036	LI328DRAFT_142633	Triasper1|142633	gene_6793	product_name=jgi|2313|Triham1 dynein light intermediate chain-domain-containing protein	1.02816	1.07652	1	1.19257	0.0348768	0.0443604	0.0307487	0.0320858	0.0347452	0.053331	0.0296646	0.0371307	0.096	0.993	0	0.411912(TRUE)	-129100	0.0470355	-0.07652	0.19257
gene_1969	KAH8122037	LI328DRAFT_142634	Triasper1|142634	gene_6794	product_name=hypothetical protein	1	1.15422	1.16341	1.09769	0.0534797	0.0817089	0.0492233	0.0468803	0.0538712	0.0719028	0.0515012	0.0473672	0.003	0.436	0.96	0.244444(TRUE)	-60464.3	0.15422	0.00796209	-0.0598712
gene_1970	KAH8122038	LI328DRAFT_152464	Triasper1|152464	gene_6795	product_name=jgi|586322|Ilyeu1 WD40-repeat-containing domain protein	4.41963	1.34078	1	1.30207	0.239431	0.225289	0.103155	0.121636	0.220418	0.233904	0.114702	0.138967	1	0.99	0	0.327528(TRUE)	-20565.5	-2.29631	-0.34078	0.30207
gene_1971	KAH8122039	LI328DRAFT_100590	Triasper1|100590	gene_6796	product_name=jgi|62191|TriharM10_1 Septin-domain-containing protein	1	1.15993	1.43016	2.2748	0.0249998	0.0340392	0.0245684	0.0290036	0.0256859	0.0353665	0.0233755	0.0296164	0	0	0	0.391792(TRUE)	-359080	0.15993	0.232971	0.590591
gene_1972	KAH8122040	LI328DRAFT_100617	Triasper1|100617	gene_6797	product_name=jgi|471691|Triatro1 inhibitor of apoptosis-promoting Bax1-domain-containing protein	22.8405	1.21071	1	1.16736	0.198965	0.18354	0.0743265	0.0796834	0.236072	0.177031	0.078359	0.0775135	1	0.985	0.003	0.215415(TRUE)	-127862	-17.8654	-0.21071	0.16736
gene_1973	KAH8122041	LI328DRAFT_125705	Triasper1|125705	gene_6798	product_name=jgi|80650|Triatro1 TLC domain-domain-containing protein	2.59813	1	1.04347	1.40924	0.0739878	0.0817583	0.0480625	0.0564928	0.0726028	0.0905092	0.0479067	0.0526315	1	0.226	0	0.227127(TRUE)	-79041.5	-1.59813	0.04347	0.350532
gene_1974	KAH8122042	LI328DRAFT_100639	Triasper1|100639	gene_6799	product_name=hypothetical protein	6.77499	1.11592	1	1.23573	0.171659	0.159226	0.0785814	0.0833732	0.172162	0.164297	0.0880241	0.0995265	1	0.892	0.001	0.273674(TRUE)	-46797.4	-5.07121	-0.11592	0.23573
gene_1975	KAH8122043	LI328DRAFT_125707	Triasper1|125707	gene_6802	product_name=jgi|80608|Triatro1 glycosyltransferase family 32 protein	13.3746	1	1.00465	1.23627	0.096654	0.0845599	0.0403588	0.0416439	0.0959359	0.0917784	0.0429582	0.0464548	1	0.502	0	0.287487(TRUE)	-265779	-12.3746	0.00465	0.230548
gene_1976	KAH8122044	LI328DRAFT_169981	Triasper1|169981	gene_6804	product_name=hypothetical protein	1	0	0	0	0.984445	0	0	0	325.518	0	0	0	1	0.5	0.5	0.189489(TRUE)	-165.821	#DIV/0!	#DIV/0!	#DIV/0!
gene_1977	KAH8122045	LI328DRAFT_125709	Triasper1|125709	gene_6808	product_name=Copper amine oxidase%2C enzyme domain-domain containing protein	300.293	2.35197	1	1.91477	1.39045	0.975491	0.333192	0.484435	1.00801	1.17336	0.433557	0.571379	1	0.992	0.001	0.186286(TRUE)	-56011.4	-126.677	-1.35197	0.91477
gene_1979	KAH8122046	LI328DRAFT_125712	Triasper1|125712	gene_6809	product_name=jgi|80529|Triatro1 Quinolinate phosphoribosyl transferase	6.21382	1.16737	1	1.15533	0.0957484	0.11048	0.0531119	0.0583227	0.128102	0.115715	0.0559363	0.0586793	1	0.994	0	0.224725(TRUE)	-96586.5	-4.32292	-0.16737	0.15533
gene_1980	KAH8122047	LI328DRAFT_125714	Triasper1|125714	gene_6810	product_name=hypothetical protein	33.8495	1	1.01488	1.37896	0.300828	0.252795	0.115291	0.122619	0.327088	0.25708	0.128041	0.144926	1	0.451	0	0.341542(TRUE)	-75345.7	-32.8495	0.01488	0.358742
gene_1981	KAH8122048	LI328DRAFT_100702	Triasper1|100702	gene_6811	product_name=Autophagy-related protein 22-like protein	11.4351	1.00993	1	1.50079	0.318847	0.238055	0.124261	0.152351	0.26042	0.295448	0.139139	0.151306	1	0.528	0	0.339339(TRUE)	-27173.3	-10.3227	-0.00993	0.50079
gene_1982	KAH8122049	LI328DRAFT_100707	Triasper1|100707		product_name=jgi|24652|Triasp1 expressed protein	8.31803	1.15532	1	1.13354	0.739457	0.579325	0.255132	0.297827	0.651637	0.726523	0.354819	0.353193	1	0.637	0.288	0.274675(TRUE)	-4371.73	-6.19976	-0.15532	0.13354
gene_1983	KAH8122050	LI328DRAFT_125717	Triasper1|125717	gene_6819	product_name=jgi|105545|Triatr1 sugar transporter-domain-containing protein	2051.21	2.69868	1	1.24966	4.95776	1.39092	0.522549	0.61571	0.67631	4.68174	0.908826	0.876776	1	0.964	0.319	0.283283(TRUE)	-107558	-759.079	-1.69868	0.24966
gene_1984	KAH8122051	LI328DRAFT_152475	Triasper1|152475	gene_6820	product_name=jgi|24713|Triasp1 EPT/RTPC-like protein	15.7705	2.25671	1	1.66497	0.720487	0.685337	0.215574	0.249104	0.781913	0.699595	0.240206	0.311931	1	0.999	0	0.155155(TRUE)	-12201.9	-5.98827	-1.25671	0.66497
gene_1985	KAH8122052	LI328DRAFT_125720	Triasper1|125720	gene_6821	product_name=jgi|24710|Triasp1 general substrate transporter	2.53799	1.24605	1	1.93197	0.182248	0.183623	0.10129	0.135447	0.169408	0.19738	0.114167	0.142126	1	0.971	0	0.292993(TRUE)	-21415.2	-1.03683	-0.24605	0.93197
gene_1986	KAH8122053	LI328DRAFT_100732	Triasper1|100732	gene_6822	product_name=hypothetical protein	1	3.42673	3.18873	3.51083	0.152125	0.303443	0.236528	0.243362	0.172923	0.350171	0.227018	0.23937	0	0.793	0.055	0.30981(TRUE)	-20379.9	2.42673	-0.0746379	0.101012
gene_1987	KAH8122054	LI328DRAFT_100736	Triasper1|100736	gene_6823	product_name=jgi|83621|TrireRUTC30_1 PRP38-domain-containing protein	1	1.8913	1.51372	1.4608	0.0661953	0.10306	0.0662694	0.0679408	0.0686216	0.100416	0.0702449	0.0673988	0	1	0.809	0.155155(TRUE)	-48893.4	0.8913	-0.249438	-0.0362267
gene_1988	KAH8122055	LI328DRAFT_100735	Triasper1|100735	gene_6824	product_name=jgi|24758|Triasp1 amidase signature enzyme	1	2.06504	2.0617	2.18775	0.0391996	0.0717436	0.0454136	0.0447247	0.0400001	0.0609512	0.0500956	0.0495121	0	0.48	0	0.313914(TRUE)	-185252	1.06504	-0.00162002	0.0611389
gene_1989	KAH8122056	LI328DRAFT_169984	Triasper1|169984	gene_6825	product_name=hypothetical protein	1.11754	1	1.15292	1.08565	0.0551321	0.0678725	0.0444394	0.0441849	0.0536528	0.0727888	0.0474699	0.0449201	0.987	0	0.979	0.244545(TRUE)	-72288.9	-0.11754	0.15292	-0.0619629
gene_1990	KAH8122057	LI328DRAFT_100743	Triasper1|100743	gene_6826	product_name=jgi|481507|Triasp1 expressed protein	2.0064	1.43117	1.04872	1	0.0623498	0.0672727	0.0431688	0.0412388	0.0641289	0.0743909	0.0420256	0.0390513	1	1	0.953	0.166567(TRUE)	-96320.3	-0.40193	-0.364683	-0.04872
gene_1991	KAH8122058	LI328DRAFT_125728	Triasper1|125728	gene_6828	product_name=jgi|316808|FusspF23_1 ribosomal protein S27-domain-containing protein	1	5.28359	6.5015	6.41267	0.00778002	0.0206282	0.0154878	0.0143776	0.00898791	0.0202802	0.0166035	0.0166634	0	0	1	0.197598(TRUE)	-7095730	4.28359	0.230508	-0.0138523
gene_1992	KAH8122059	LI328DRAFT_100770	Triasper1|100770	gene_6829	product_name=jgi|105760|Triatr1 putative phosducin-like protein	1	3.11044	2.72824	3.08215	0.0477562	0.093018	0.0616478	0.0614828	0.0453538	0.0920596	0.0621475	0.0652381	0	1	0	0.290791(TRUE)	-188554	2.11044	-0.14009	0.129721
gene_1993	KAH8122060	LI328DRAFT_125732	Triasper1|125732	gene_6830	product_name=hypothetical protein	1	2.29736	1.96195	1.94359	0.0743357	0.129458	0.0921332	0.0913888	0.0881336	0.141948	0.0981227	0.09787	0	1	0.629	0.22953(TRUE)	-46154.8	1.29736	-0.170957	-0.00944644
gene_1994	KAH8122061	LI328DRAFT_125733	Triasper1|125733	gene_6831	product_name=hypothetical protein	1	1.3098	1.89767	2.17001	0.0197609	0.0285786	0.0215161	0.0194628	0.0193524	0.0299963	0.0222722	0.0237174	0	0	0	0.286587(TRUE)	-585706	0.3098	0.448824	0.143513
gene_1995	KAH8122062	LI328DRAFT_169991	Triasper1|169991	gene_6832	product_name=jgi|152393|Triat2 hypothetical lysophospholipase	105.513	0	0	1	94.6354	0	0	0.940977	486.43	0	0	18.7287	1	0.5	0	0.252553(TRUE)	-2006.44	#DIV/0!	#DIV/0!	#DIV/0!
gene_1996	KAH8122063	LI328DRAFT_125735	Triasper1|125735	gene_6833	product_name=hypothetical protein	3.38881	1.03963	1	1.14234	0.098786	0.0975292	0.0558792	0.0590651	0.102613	0.103628	0.057964	0.0602735	1	0.72	0.003	0.187588(TRUE)	-55177.8	-2.25963	-0.03963	0.14234
gene_1997	KAH8122064	LI328DRAFT_100803	Triasper1|100803	gene_6834	product_name=hypothetical protein	1	3.01604	2.40282	2.29267	0.063469	0.123418	0.0835791	0.0797907	0.0705317	0.125278	0.0805922	0.086474	0	1	0.944	0.17998(TRUE)	-75666.2	2.01604	-0.255208	-0.0480444
gene_1998	KAH8122065	LI328DRAFT_125738	Triasper1|125738	gene_6835	product_name=hypothetical protein	430.782	3.86403	2.21762	1	1.22536	0.905623	0.257551	0.162925	1.09893	1.03599	0.279676	0.182042	1	1	1	0.346446(TRUE)	-340988	-110.485	-0.742422	-1.21762
gene_1999	KAH8122066	LI328DRAFT_125739	Triasper1|125739		product_name=expressed protein	1.56317	0	1	0	1.52281	0	0.983738	0	1076.61	0	515.602	0	1	0	1	0.491391(TRUE)	-173.841	#DIV/0!	#DIV/0!	#DIV/0!
gene_2000	KAH8122067	LI328DRAFT_100863	Triasper1|100863	gene_6840	product_name=jgi|61758|TriharM10_1 cytochrome c oxidase assembly protein COX16-domain-containing protein	3.74836	1	1.05647	1.11395	0.0929491	0.0937817	0.055984	0.0576669	0.0988155	0.0959236	0.0560978	0.0530206	1	0.169	0.1	0.203203(TRUE)	-70332.1	-2.74836	0.05647	0.0544076
gene_2001	KAH8122068	LI328DRAFT_100887	Triasper1|100887	gene_6842	product_name=hypothetical protein	2.93755	1.46207	1.03458	1	0.0516118	0.0575099	0.0326871	0.0316227	0.0514494	0.0595683	0.030294	0.0323396	1	1	0.945	0.342843(TRUE)	-180057	-1.00917	-0.413201	-0.03458
gene_2002	KAH8122069	LI328DRAFT_125744	Triasper1|125744	gene_6844	product_name=jgi|367031|Pursp1 mitochondrial genome maintenance protein Mgr2	1	1.95517	2.66016	2.12041	0.0243234	0.0382421	0.0309791	0.0304863	0.0231431	0.0430561	0.0306148	0.0315744	0	0	1	0.304304(TRUE)	-428881	0.95517	0.360577	-0.25455
gene_2003	KAH8122070	LI328DRAFT_169996	Triasper1|169996	gene_6845	product_name=jgi|184297|Triasp1 laccase	33.8393	2.19724	1	1.57515	1.5972	1.13673	0.376087	0.466947	1.23189	1.49213	0.503182	0.622907	1	0.97	0.053	0.250551(TRUE)	-7120.58	-14.4008	-1.19724	0.57515
gene_2004	KAH8122071	LI328DRAFT_125748	Triasper1|125748	gene_6846	product_name=jgi|416827|Triatrov1 DHS-like NAD/FAD-binding domain-containing protein	1.27594	1.39409	1.05312	1	0.0407197	0.0475506	0.0304835	0.0302521	0.0358175	0.0505446	0.0286096	0.0284454	0.002	1	0.991	0.17007(TRUE)	-145048	0.0925984	-0.323771	-0.05312
gene_2005	KAH8122072	LI328DRAFT_125749	Triasper1|125749	gene_6847	product_name=jgi|486068|Triatr1 histone-fold-containing protein	1.51061	1	1.48033	1.56193	0.0558133	0.0653015	0.0435145	0.0426874	0.0542463	0.066362	0.0448483	0.0432959	1	0	0.008	0.198398(TRUE)	-113940	-0.51061	0.48033	0.0551228
gene_2006	KAH8122073	LI328DRAFT_142668	Triasper1|142668	gene_6848	product_name=hypothetical protein	1	1.85818	2.22402	3.60042	0.0639423	0.125145	0.0864813	0.0955161	0.0685974	0.119249	0.0896102	0.0974143	0	0	0	0.179479(TRUE)	-85093.3	0.85818	0.196881	0.618879
gene_2007	KAH8122074	LI328DRAFT_100977	Triasper1|100977	gene_6849	product_name=jgi|271788|Triasp1 FAD dependent oxidoreductase	1	1.37101	1.17427	1.17093	0.0591377	0.0831413	0.0605928	0.0559929	0.0695117	0.0939276	0.0615469	0.0620365	0	1	0.532	0.23984(TRUE)	-43719	0.37101	-0.167542	-0.00285243
gene_2008	KAH8122075	LI328DRAFT_100973	Triasper1|100973	gene_6850	product_name=jgi|106163|Triatr1 Homocysteine S-methyltransferase	2.57118	1.16592	1	1.63118	0.213536	0.216644	0.124279	0.151129	0.21345	0.234472	0.125196	0.16179	1	0.882	0	0.301602(TRUE)	-13532.7	-1.20528	-0.16592	0.63118
gene_2009	KAH8122076	LI328DRAFT_169998	Triasper1|169998	gene_6851	product_name=hypothetical protein	0	0	0	0	0	0	0	0	0	0	0	0	0.5	0.5	0.5	0(FALSE)	0	#DIV/0!	#DIV/0!	#DIV/0!
gene_2010	KAH8122077	LI328DRAFT_170002	Triasper1|170002	gene_6852	product_name=jgi|527931|Triatr1 mPR-like GPCR protein	1	0	0	0	0.980241	0	0	0	19.4792	0	0	0	1	0.5	0.5	0.245646(TRUE)	-607.833	#DIV/0!	#DIV/0!	#DIV/0!
gene_2011	KAH8122078	LI328DRAFT_142673	Triasper1|142673	gene_6853	product_name=hypothetical protein	0	0	0	0	0	0	0	0	0	0	0	0	0.5	0.5	0.5	0(FALSE)	0	#DIV/0!	#DIV/0!	#DIV/0!
gene_2012	KAH8122079	LI328DRAFT_125760	Triasper1|125760	gene_6856	product_name=jgi|271701|Triasp1 expressed protein	1.08926	1	1.10375	1.65043	0.0389971	0.0509627	0.0318118	0.0385799	0.0367026	0.0497973	0.0337283	0.0360769	0.99	0.002	0	0.397998(TRUE)	-137701	-0.08926	0.10375	0.495293
gene_2013	KAH8122080	LI328DRAFT_101011	Triasper1|101011	gene_6857	product_name=hypothetical protein	4.07663	1	1.42134	4.2665	0.158175	0.150499	0.0988668	0.155064	0.161897	0.173931	0.0939169	0.140136	1	0.001	0	0.241241(TRUE)	-57050.7	-3.07663	0.42134	2.00174
gene_2014	KAH8122081	LI328DRAFT_170003	Triasper1|170003	gene_6858	product_name=jgi|421525|Triatrov1 major facilitator superfamily domain-containing protein	4.99571	6.49306	1	2.41054	1.25279	1.65609	0.451182	0.755116	1.40077	1.59006	0.640263	0.951737	0.138	1	0.001	0.314114(TRUE)	-1619.61	0.299727	-5.49306	1.41054
gene_2015	KAH8122082	LI328DRAFT_142677	Triasper1|142677	gene_6859	product_name=hypothetical protein	4.81812	1	1.39364	3.49658	0.338384	0.289512	0.189781	0.291539	0.367971	0.375607	0.2065	0.298512	1	0.05	0	0.153754(TRUE)	-13155.3	-3.81812	0.39364	1.50895
gene_2016	KAH8122083	LI328DRAFT_170010	Triasper1|170010	gene_6860	product_name=hypothetical protein	16.8733	1.21985	1	6.99395	1.38037	0.754054	0.386569	1.00161	1.39756	1.20438	0.503108	1.16804	1	0.655	0	0.241241(TRUE)	-5321.55	-12.8323	-0.21985	5.99395
gene_2017	KAH8122084	LI328DRAFT_170014	Triasper1|170014	gene_6861	product_name=hypothetical protein	307.642	5.16332	1	2.44562	5.04508	2.97107	0.554439	1.03006	3.59964	5.07293	1.01184	1.32609	1	0.998	0.026	0.243844(TRUE)	-17703.4	-58.5822	-4.16332	1.44562
gene_2018	KAH8122085	LI328DRAFT_170021	Triasper1|170021	gene_6862	product_name=jgi|502299|Triasp1 expressed protein	3.59722	1.89373	1.16469	1	0.500615	0.553382	0.265981	0.243986	0.519843	0.576579	0.315675	0.272929	1	0.983	0.798	0.262462(TRUE)	-3703.68	-0.899542	-0.625952	-0.16469
gene_2019	KAH8122086	LI328DRAFT_101074	Triasper1|101074	gene_6863	product_name=jgi|444721|Triasp1 histidinol phosphate phosphatase H	1	5.95644	5.32316	4.32875	0.0866468	0.214323	0.150614	0.15812	0.0912097	0.208335	0.162152	0.134564	0	1	1	0.175175(TRUE)	-87072.5	4.95644	-0.118967	-0.229722
gene_2020	KAH8122087	LI328DRAFT_170025	Triasper1|170025	gene_6864	product_name=hypothetical protein	17.8819	1.02206	1	2.41994	0.343249	0.264936	0.12084	0.179534	0.303766	0.281108	0.142942	0.200105	1	0.553	0	0.210611(TRUE)	-41340	-16.4959	-0.02206	1.41994
gene_2021	KAH8122088	LI328DRAFT_170029	Triasper1|170029	gene_6866	product_name=jgi|31923|Triasp1 expressed protein	34.6373	1	1.93032	5.06934	1.41157	0.713922	0.580856	0.897215	1.5414	1.21419	0.702207	1.05852	1	0.088	0	0.231131(TRUE)	-7806.61	-33.6373	0.93032	1.62617
gene_2022	KAH8122089	LI328DRAFT_125774	Triasper1|125774	gene_6867	product_name=jgi|1122676|Trici4 Queuine tRNA-ribosyltransferase	1	1.60247	1.90074	1.66181	0.0383092	0.0625452	0.0408753	0.0392581	0.0394711	0.0585569	0.0453097	0.040958	0	0	1	0.372573(TRUE)	-164247	0.60247	0.186131	-0.143777
gene_2023	KAH8122090	LI328DRAFT_142685	Triasper1|142685	gene_6868	product_name=jgi|487145|Triatr1 mitochondrial ribosomal protein MRP51	1	4.38234	3.62603	3.13891	0.0276429	0.0594393	0.0458977	0.0374128	0.0256842	0.0584891	0.0377942	0.0422447	0	1	1	0.286386(TRUE)	-543038	3.38234	-0.208578	-0.155188
gene_2024	KAH8122091	LI328DRAFT_101120	Triasper1|101120	gene_6869	product_name=jgi|73952|Verdah1 40S ribosomal protein S17	1	7.81643	9.68803	9.03376	0.0138018	0.0372829	0.0300216	0.0288758	0.0128472	0.0389313	0.0295545	0.025316	0	0	1	0.304805(TRUE)	-4557100	6.81643	0.239444	-0.072425
gene_2025	KAH8122092	LI328DRAFT_101121	Triasper1|101121	gene_6870	product_name=jgi|131736|Triatrov1 Rtr1/RPAP2 family-domain-containing protein	1.89872	1	1.00971	1.0825	0.0585517	0.0688398	0.0431004	0.0400265	0.0616212	0.0666591	0.0434352	0.0428051	1	0.399	0.011	0.2003(TRUE)	-82636.2	-0.89872	0.00971	0.07209
gene_2026	KAH8122093	LI328DRAFT_125781	Triasper1|125781	gene_6872	product_name=hypothetical protein	7.03323	1.3339	1	1.22132	0.0569048	0.0519985	0.0256597	0.0271446	0.0538809	0.0584605	0.0252466	0.0322046	1	1	0	0.333433(TRUE)	-393880	-4.27268	-0.3339	0.22132
gene_2027	KAH8122094	LI328DRAFT_152500	Triasper1|152500	gene_6873	product_name=hypothetical protein	11.0809	0	1	2.20258	9.9227	0	0.904539	1.9622	179.532	0	8.92816	17.2174	1	0	0.02	0.368869(TRUE)	-1725.86	#DIV/0!	#DIV/0!	1.20258
gene_2028	KAH8122095	LI328DRAFT_101195	Triasper1|101195	gene_6874	product_name=hypothetical protein	7.7011	1.5177	1	1.17207	0.137699	0.140458	0.0647868	0.0679475	0.130282	0.137544	0.0642563	0.0696459	1	1	0	0.246046(TRUE)	-79042.1	-4.07419	-0.5177	0.17207
gene_2029	KAH8122096	LI328DRAFT_101189	Triasper1|101189	gene_6875	product_name=jgi|83893|TrireRUTC30_1 SNF2 family DNA-dependent ATPase	6.81523	2.13455	1.1953	1	0.158755	0.161844	0.0772353	0.0683942	0.162751	0.174803	0.0808046	0.072721	1	1	1	0.234334(TRUE)	-64015.4	-2.19282	-0.785786	-0.1953
gene_2030	KAH8122097	LI328DRAFT_142692	Triasper1|142692	gene_6876	product_name=jgi|1160824|Trici4 nucleic acid-binding protein	1	5.64596	4.91904	5.08372	0.0355331	0.0784355	0.0587273	0.067254	0.0358404	0.0878812	0.0603465	0.0585912	0	1	0.001	0.172372(TRUE)	-497446	4.64596	-0.147777	0.0334781
gene_2031	KAH8122098	LI328DRAFT_101200	Triasper1|101200	gene_6877	product_name=hypothetical protein	1	2.76237	1.26397	1.04966	0.026503	0.0396473	0.0265482	0.0237233	0.0274393	0.0398182	0.0251273	0.0245559	0	1	1	0.328729(TRUE)	-233731	1.76237	-1.18547	-0.204171
gene_2032	KAH8122099	LI328DRAFT_101205	Triasper1|101205	gene_6878	product_name=hypothetical protein	1.14182	1.60669	1.21971	1	0.0331734	0.0483858	0.0265706	0.0269789	0.0308837	0.0443125	0.0312643	0.0272571	0	1	1	0.165365(TRUE)	-190145	0.407131	-0.317272	-0.21971
gene_2033	KAH8122100	LI328DRAFT_101208	Triasper1|101208	gene_6879	product_name=hypothetical protein	1	4.79071	4.7993	5.96012	0.137666	0.365761	0.257849	0.284811	0.15716	0.351622	0.245066	0.283758	0	0.521	0	0.285886(TRUE)	-36421.9	3.79071	0.00179305	0.241873
gene_2034	KAH8122101	LI328DRAFT_142696	Triasper1|142696	gene_6880	product_name=jgi|784215|Trihar1 NAD(P)-binding protein	2.01422	1	1.22676	2.22364	0.0547837	0.0624535	0.03942	0.0485857	0.0553093	0.0651927	0.0380637	0.0494136	1	0	0	0.266767(TRUE)	-143425	-1.01422	0.22676	0.812612
gene_2035	KAH8122102	LI328DRAFT_152507	Triasper1|152507	gene_6881	product_name=jgi|528434|Triatr1 UDP-glucose 4-epimerase Gal10	1.88398	1	1.18761	1.65384	0.0433247	0.0474862	0.0318625	0.035441	0.0447557	0.0516382	0.0311719	0.0343118	1	0	0	0.296697(TRUE)	-199630	-0.88398	0.18761	0.392578
gene_2036	KAH8122103	LI328DRAFT_125804	Triasper1|125804	gene_6882	product_name=hypothetical protein	1.93737	2.0572	1.22422	1	0.0773903	0.0974046	0.0521342	0.0445873	0.0681592	0.0885115	0.055521	0.0510557	0.069	1	1	0.16967(TRUE)	-72726.2	0.0618519	-0.680417	-0.22422
gene_2037	KAH8122104	LI328DRAFT_101241	Triasper1|101241	gene_6883	product_name=jgi|246794|Triasp1 DEAD-domain-containing protein	1	3.70605	3.14708	2.18753	0.0317709	0.0722062	0.0475636	0.0377983	0.034058	0.0641633	0.0487214	0.0405804	0	1	1	0.275175(TRUE)	-304986	2.70605	-0.177615	-0.438645
gene_2038	KAH8122105	LI328DRAFT_170039	Triasper1|170039		product_name=hypothetical protein	1	0	0	0	0.972946	0	0	0	20.4977	0	0	0	1	0.5	0.5	0.162462(TRUE)	-762.597	#DIV/0!	#DIV/0!	#DIV/0!
gene_2039	KAH8122106	LI328DRAFT_170044	Triasper1|170044	gene_6885	product_name=hypothetical protein	1	4.87862	5.61325	3.81776	0.444082	1.24297	0.83243	0.715843	0.554787	1.09598	1.04053	0.859638	0	0.226	0.996	0.264565(TRUE)	-3136.18	3.87862	0.150582	-0.470299
gene_2040	KAH8122107	LI328DRAFT_142702	Triasper1|142702	gene_6886	product_name=hypothetical protein	0	0	1.19109	1	0	0	1.13773	0.974314	0	0	3184.59	1656.71	0.5	0	0.956	0.428729(TRUE)	-91.4085	#DIV/0!	#DIV/0!	-0.19109
gene_2041	KAH8122108	LI328DRAFT_125807	Triasper1|125807	gene_6887	product_name=hypothetical protein	390147	0	23.4592	1	2762.7	0	15.4252	0.842162	789.469	0	120.466	6.45103	1	0	1	0.166867(TRUE)	-1650200	#DIV/0!	#DIV/0!	-22.4592
gene_2042	KAH8122109	LI328DRAFT_101270	Triasper1|101270	gene_6888	product_name=hypothetical protein	1.94957	1.4933	1	1.13434	0.169395	0.193195	0.103193	0.115957	0.165507	0.20895	0.120399	0.115595	0.996	1	0.07	0.403604(TRUE)	-14299.7	-0.305545	-0.4933	0.13434
gene_2043	KAH8122110	LI328DRAFT_170046	Triasper1|170046	gene_6889	product_name=jgi|26827|Trias1 glycosyltransferase family 8 protein	4.39567	0	1.7282	1	4.17018	0	1.65329	0.944648	439.326	0	43.6135	37.643	1	0	0.739	0.246146(TRUE)	-541.599	#DIV/0!	#DIV/0!	-0.7282
gene_2044	KAH8122111	LI328DRAFT_125809	Triasper1|125809	gene_6890	product_name=hypothetical protein	1	3.09116	2.35038	1.63004	0.0320397	0.054319	0.0384536	0.0350899	0.0323734	0.0566203	0.0419743	0.0332052	0	1	1	0.263964(TRUE)	-272054	2.09116	-0.315175	-0.441916
gene_2045	KAH8122112	LI328DRAFT_152516	Triasper1|152516	gene_6891	product_name=jgi|505133|Triasp1 S-adenosyl-L-methionine-dependent methyltransferase	45.9654	0	0	1	22.1318	0	0	0.690386	34.9153	0	0	1.22911	1	0.5	0	0.191892(TRUE)	-8065.97	#DIV/0!	#DIV/0!	#DIV/0!
gene_2047	KAH8122113	LI328DRAFT_101310	Triasper1|101310	gene_6894	product_name=jgi|6608|Trigam1 GPCR%2C GprK-like protein	61.5413	1	1.75395	14.789	0.79633	0.370312	0.255209	0.628834	0.709914	0.48554	0.264442	0.655545	1	0.002	0	0.301902(TRUE)	-69235.4	-60.5413	0.75395	7.43183
gene_2048	KAH8122114	LI328DRAFT_170051	Triasper1|170051	gene_6895	product_name=hypothetical protein	7.42845	1	1.05006	1.3981	0.390384	0.325071	0.178894	0.19484	0.400906	0.386188	0.206936	0.22637	1	0.401	0.009	0.173273(TRUE)	-10683.3	-6.42845	0.05006	0.331448
gene_2049	KAH8122115	LI328DRAFT_170054	Triasper1|170054	gene_6897	product_name=jgi|4039|Triaru1 non-ribosomal peptide synthetase	332.707	0	1.04582	1	124.491	0	0.68718	0.684422	148.681	0	2.48224	2.19319	1	0	0.527	0.238939(TRUE)	-12174.9	#DIV/0!	#DIV/0!	-0.04582
gene_2050	KAH8122116	LI328DRAFT_170056	Triasper1|170056	gene_6901	product_name=jgi|299501|triat2 putative enoyl-CoA hydratase	15.1252	1.17839	1	1.86045	0.60595	0.441952	0.203951	0.288628	0.515889	0.619884	0.268528	0.285046	1	0.739	0	0.16036(TRUE)	-12639.5	-11.8355	-0.17839	0.86045
gene_2051	KAH8122117	LI328DRAFT_101390	Triasper1|101390	gene_6902	product_name=jgi|487221|Triatr1 transmembrane protein 6/97	1	1.70331	1.61142	2.05732	0.0947312	0.172889	0.110467	0.116994	0.116044	0.169388	0.114055	0.121902	0	0.76	0	0.334434(TRUE)	-25901.2	0.70331	-0.0570242	0.276712
gene_2052	KAH8122118	LI328DRAFT_101385	Triasper1|101385	gene_6903	product_name=hypothetical protein	1.55202	1.04043	1	1.23459	0.0631184	0.0766278	0.0449017	0.0489692	0.0610733	0.0737837	0.0429466	0.0526575	1	0.788	0	0.267868(TRUE)	-71261	-0.49171	-0.04043	0.23459
gene_2053	KAH8122119	LI328DRAFT_170058	Triasper1|170058	gene_6904	product_name=jgi|6602|Trigam1 S-adenosyl-L-methionine-dependent methyltransferase	17.3104	0	1	1.68726	14.176	0	0.804233	1.35943	43.6845	0	3.16823	4.53774	1	0	0.08	0.186887(TRUE)	-3109.57	#DIV/0!	#DIV/0!	0.68726
gene_2054	KAH8122120	LI328DRAFT_101406	Triasper1|101406	gene_6907	product_name=jgi|115577|Triatr1 Non-repetitive/WGA-negative nucleoporin C-terminal-domain-containing protein	1.18322	1.92599	1.10208	1	0.023868	0.0328513	0.0201937	0.0175665	0.0209191	0.0285531	0.0193145	0.017553	0	1	1	0.236036(TRUE)	-341928	0.627753	-0.747595	-0.10208
gene_2055	KAH8122121	LI328DRAFT_170063	Triasper1|170063	gene_6908	product_name=hypothetical protein	163.544	0	0	1	71.5129	0	0	0.807196	119.394	0	0	2.95232	1	0.5	0	0.179379(TRUE)	-7418.15	#DIV/0!	#DIV/0!	#DIV/0!
gene_2056	KAH8122122	LI328DRAFT_125825	Triasper1|125825	gene_6909	product_name=hypothetical protein	1	1.48835	1.49397	1.74929	0.0215792	0.0285858	0.0223931	0.0248178	0.0217834	0.0342605	0.0220295	0.0212691	0	0.404	0	0.161061(TRUE)	-444645	0.48835	0.00377599	0.1709
gene_2057	KAH8122123	LI328DRAFT_142719	Triasper1|142719	gene_6910	product_name=jgi|347575|Trilon1 transmembrane domain-containing protein	1	1.03561	1.18609	1.25745	0.048638	0.0654258	0.0484729	0.0440474	0.0523169	0.0672043	0.0464749	0.0488838	0.248	0.003	0.026	0.169469(TRUE)	-70409.6	0.03561	0.145306	0.0601641
gene_2058	KAH8122124	LI328DRAFT_101427	Triasper1|101427	gene_6911	product_name=jgi|115602|Triatr1 galactose-1-phosphate uridyl transferase	1	1.61918	1.28983	1.24116	0.0643654	0.0970955	0.0605625	0.0630586	0.0664686	0.0907401	0.0628034	0.0643603	0	1	0.84	0.236637(TRUE)	-46938.7	0.61918	-0.255344	-0.0392133
gene_2059	KAH8122125	LI328DRAFT_125828	Triasper1|125828	gene_6912	product_name=hypothetical protein	3.75853	1.12396	1.01092	1	0.0805048	0.0847073	0.0427162	0.0451511	0.0840892	0.0818271	0.0469299	0.0457272	1	0.982	0.656	0.343844(TRUE)	-94808.6	-2.34401	-0.111819	-0.01092
gene_2060	KAH8122126	LI328DRAFT_125829	Triasper1|125829	gene_6913	product_name=jgi|449611|Triasp1 Rhodanese-like protein	1	2.79147	3.0207	2.66173	0.051863	0.0983514	0.0686718	0.0827873	0.0552208	0.104507	0.0798151	0.067741	0	0	1	0.198298(TRUE)	-135941	1.79147	0.082118	-0.134863
gene_2061	KAH8122127	LI328DRAFT_125830	Triasper1|125830	gene_6915	product_name=jgi|474011|Triatro1 HD domain-domain-containing protein	1	1.90627	2.10341	1.65702	0.0360891	0.0542341	0.0413723	0.0364536	0.0354409	0.055228	0.0428492	0.0377448	0	0	1	0.239239(TRUE)	-191934	0.90627	0.103417	-0.269393
gene_2062	KAH8122128	LI328DRAFT_152525	Triasper1|152525	gene_6916	product_name=hypothetical protein	8.25954	1.99608	1	1.68408	0.28589	0.294076	0.12154	0.15239	0.312562	0.308919	0.12988	0.156415	1	1	0	0.357758(TRUE)	-25899.4	-3.13788	-0.99608	0.68408
gene_2063	KAH8122129	LI328DRAFT_170067	Triasper1|170067	gene_6918	product_name=P-loop containing nucleoside triphosphate hydrolase protein	26.5558	1	1.6314	2.89349	1.20938	0.638339	0.485676	0.582237	1.05879	1.04674	0.546218	0.70484	1	0.154	0.001	0.252352(TRUE)	-7341.04	-25.5558	0.6314	0.773624
gene_2064	KAH8122130	LI328DRAFT_142726	Triasper1|142726	gene_6920	product_name=hypothetical protein	11.8106	1	1.53343	4.20496	0.469501	0.319419	0.206663	0.334911	0.451656	0.43989	0.22525	0.321779	1	0.021	0	0.404204(TRUE)	-21315.9	-10.8106	0.53343	1.74219
gene_2065	KAH8122131	LI328DRAFT_101502	Triasper1|101502		product_name=expressed protein	11.5086	1.7412	1	1.21729	0.345926	0.285321	0.118522	0.125113	0.324962	0.355097	0.137748	0.140102	1	1	0.019	0.293393(TRUE)	-29802.9	-5.60958	-0.7412	0.21729
gene_2066	KAH8122132	LI328DRAFT_101512	Triasper1|101512	gene_6921	product_name=jgi|131107|Triatrov1 inorganic phosphate transporter	4.71627	1.25881	1	1.09061	0.0757336	0.0656284	0.0360514	0.0341367	0.0658721	0.0723828	0.0345004	0.0383095	1	1	0	0.32032(TRUE)	-177934	-2.74661	-0.25881	0.09061
gene_2067	KAH8122133	LI328DRAFT_125847	Triasper1|125847	gene_6924	product_name=jgi|446695|Necsp1 homoserine O-acetyltransferase	4.37904	1.72571	1	1.07073	0.0812717	0.103727	0.0454849	0.0453223	0.106691	0.0869045	0.049344	0.0442958	1	1	0.018	0.153153(TRUE)	-106325	-1.53753	-0.72571	0.07073
gene_2068	KAH8122134	LI328DRAFT_142729	Triasper1|142729	gene_6925	product_name=jgi|115922|Triatr1 transcription factor/nuclear export subunit protein 2-domain-containing protein	3.74275	2.63893	1.21587	1	0.0506694	0.0578057	0.0312666	0.0264376	0.0534084	0.0588631	0.0284958	0.028194	1	1	1	0.374875(TRUE)	-275090	-0.418283	-1.1704	-0.21587
gene_2069	KAH8122135	LI328DRAFT_125853	Triasper1|125853	gene_6926	product_name=jgi|4053|Triaru1 organic solute transporter Ostalpha-domain-containing protein	15.475	1.54105	1	1.38201	0.141266	0.121071	0.0517576	0.0631048	0.11663	0.130749	0.0559773	0.0557823	1	1	0	0.157658(TRUE)	-165435	-9.04185	-0.54105	0.38201
gene_2070	KAH8122136	LI328DRAFT_101609	Triasper1|101609	gene_6928	product_name=hypothetical protein	5.24165	1	1.04931	1.12097	0.115465	0.106163	0.0637574	0.0615273	0.110121	0.11349	0.0630794	0.0662536	1	0.235	0.058	0.236436(TRUE)	-64183.7	-4.24165	0.04931	0.0682925
gene_2071	KAH8122137	LI328DRAFT_101648	Triasper1|101648	gene_6931	product_name=jgi|421405|Triatrov1 PLC-like phosphodiesterase	17.3431	1.4768	1	1.25006	0.292684	0.245751	0.099223	0.110922	0.264129	0.289607	0.106752	0.120959	1	0.999	0.001	0.171171(TRUE)	-53471	-10.7437	-0.4768	0.25006
gene_2072	KAH8122138	LI328DRAFT_101646	Triasper1|101646	gene_6932	product_name=hypothetical protein	1	1.64521	1.39939	1.19887	0.0415908	0.0627072	0.043962	0.0417467	0.0466428	0.0656867	0.0429344	0.0438965	0	1	1	0.35956(TRUE)	-95991.4	0.64521	-0.175662	-0.167258
gene_2073	KAH8122139	LI328DRAFT_101671	Triasper1|101671	gene_6934	product_name=jgi|94790|Triasp1 DUF221-domain-containing protein	1	2.28233	2.08519	2.35307	0.0410538	0.0672995	0.0497629	0.0480189	0.0430643	0.0732561	0.0469954	0.0505502	0	1	0	0.168468(TRUE)	-172275	1.28233	-0.0945429	0.128468
gene_2074	KAH8122140	LI328DRAFT_152534	Triasper1|152534	gene_6939	product_name=jgi|511768|Triasp1 aquaporin-like protein	1	16.2345	8.90877	6.50361	0.261669	0.997	0.706388	0.634782	0.320611	0.951282	0.752074	0.606845	0	1	1	0.218418(TRUE)	-15933.5	15.2345	-0.822305	-0.369819
gene_2075	KAH8122141	LI328DRAFT_170081	Triasper1|170081	gene_6940	product_name=jgi|443696|Triasp1 glycoside hydrolase family 64 protein	5.13989	0	0	1	4.98168	0	0	0.966877	1159.18	0	0	102.354	1	0.5	0	0.258559(TRUE)	-359.292	#DIV/0!	#DIV/0!	#DIV/0!
gene_2076	KAH8122142	LI328DRAFT_125865	Triasper1|125865	gene_6941	product_name=hypothetical protein	3.08432	0	1	1.47146	2.92907	0	0.948625	1.39475	14.2293	0	4.69122	6.39457	1	0	0.069	0.271471(TRUE)	-1800.55	#DIV/0!	#DIV/0!	0.47146
gene_2077	KAH8122143	LI328DRAFT_170083	Triasper1|170083	gene_6942	product_name=hypothetical protein	1	0	0	0	0.986364	0	0	0	43.6835	0	0	0	1	0.5	0.5	0.245946(TRUE)	-420.9	#DIV/0!	#DIV/0!	#DIV/0!
gene_2078	KAH8122144	LI328DRAFT_170085	Triasper1|170085	gene_6943	product_name=hypothetical protein	1	0	0	0	0.924718	0	0	0	4.2468	0	0	0	1	0.5	0.5	0.249149(TRUE)	-2502.57	#DIV/0!	#DIV/0!	#DIV/0!
gene_2079	KAH8122145	LI328DRAFT_101722	Triasper1|101722	gene_6944	product_name=hypothetical protein	6.74566	1	1.11417	2.60157	0.425229	0.366432	0.207158	0.328349	0.462685	0.417215	0.252348	0.315403	1	0.32	0	0.177578(TRUE)	-9599.34	-5.74566	0.11417	1.33498
gene_2080	KAH8122146	LI328DRAFT_125871	Triasper1|125871	gene_6945	product_name=jgi|443690|Triasp1 alpha/beta-hydrolase	1.56441	1	1.60339	2.33912	0.136766	0.158928	0.11585	0.133948	0.141132	0.170591	0.129324	0.133153	1	0	0	0.391792(TRUE)	-25541.7	-0.56441	0.60339	0.458859
gene_2081	KAH8122147	LI328DRAFT_170089	Triasper1|170089	gene_6946	product_name=Domain of unknown function (DUF3328)-domain containing protein	1	0	0	0	0.969669	0	0	0	246.242	0	0	0	1	0.5	0.5	0.202603(TRUE)	-196.798	#DIV/0!	#DIV/0!	#DIV/0!
gene_2082	KAH8122148	LI328DRAFT_142743	Triasper1|142743	gene_6947	product_name=hypothetical protein	42.6859	0	0	1	41.2856	0	0	0.988094	10631.2	0	0	423.526	1	0.5	0	0.282382(TRUE)	-337.014	#DIV/0!	#DIV/0!	#DIV/0!
gene_2083	KAH8122149	LI328DRAFT_142744	Triasper1|142744	gene_6950	product_name=hypothetical protein	0	0	0	0	0	0	0	0	0	0	0	0	0.5	0.5	0.5	0(FALSE)	0	#DIV/0!	#DIV/0!	#DIV/0!
gene_2084	KAH8122150	LI328DRAFT_170091	Triasper1|170091	gene_6951	product_name=jgi|487336|Triatr1 ABC1 family-domain-containing protein	46.2698	5.19512	1	2.20389	2.84223	2.68124	0.463099	0.796251	2.81938	2.78119	0.729278	0.979717	1	1	0.021	0.235836(TRUE)	-5359.36	-7.9064	-4.19512	1.20389
gene_2085	KAH8122151	LI328DRAFT_170093	Triasper1|170093	gene_6952	product_name=jgi|437857|Triatr1 NADP-dependent oxidoreductase domain-containing protein	1	0	0	0	0.948573	0	0	0	4.74855	0	0	0	1	0.5	0.5	0.198198(TRUE)	-1639.21	#DIV/0!	#DIV/0!	#DIV/0!
gene_2086	KAH8122152	LI328DRAFT_142747	Triasper1|142747	gene_6953	product_name=Domain of unknown function (DUF3425)-domain containing protein	79.9625	3.00262	1.6963	1	4.67502	2.1932	1.0022	0.66231	2.8638	4.33165	1.53592	1.18711	1	0.787	0.808	0.38038(TRUE)	-3800.96	-25.6309	-0.7701	-0.6963
gene_2087	KAH8122153	LI328DRAFT_125873	Triasper1|125873	gene_6954	product_name=jgi|1135928|Trici4 Isocitrate/isopropylmalate dehydrogenase	1	5.03506	4.28702	3.53685	0.0283137	0.0781315	0.0479067	0.0483276	0.0303988	0.0682013	0.0508924	0.0496747	0	1	1	0.182883(TRUE)	-503593	4.03506	-0.17449	-0.212101
gene_2088	KAH8122154	LI328DRAFT_170100	Triasper1|170100	gene_6955	product_name=SNF2 family N-terminal domain-domain containing protein	1	0	0	0	0.991217	0	0	0	29.1454	0	0	0	1	0.5	0.5	0.241241(TRUE)	-406.292	#DIV/0!	#DIV/0!	#DIV/0!
gene_2089	KAH8122155	LI328DRAFT_170103	Triasper1|170103	gene_6956	product_name=jgi|257777|TriharT22_1 cytochrome P450	1	0	0	0	0.970923	0	0	0	2320.21	0	0	0	1	0.5	0.5	0.24985(TRUE)	-69.9937	#DIV/0!	#DIV/0!	#DIV/0!
gene_2090	KAH8122156	LI328DRAFT_170107	Triasper1|170107	gene_6957	product_name=hypothetical protein	1	0	0	0	0.951924	0	0	0	1062.39	0	0	0	1	0.5	0.5	0.249349(TRUE)	-102.558	#DIV/0!	#DIV/0!	#DIV/0!
gene_2091	KAH8122157	LI328DRAFT_170110	Triasper1|170110	gene_6958	product_name=jgi|459454|Triatro1 S-adenosyl-L-methionine-dependent methyltransferase	5.35256	0	1	3.80736	4.99592	0	0.928803	3.54086	39.2368	0	7.61367	26.7234	1	0	0.001	0.177878(TRUE)	-1422.52	#DIV/0!	#DIV/0!	2.80736
gene_2092	KAH8122158	LI328DRAFT_142753	Triasper1|142753	gene_6959	product_name=hypothetical protein	5.15066	1	1.34192	1.46584	0.261861	0.244419	0.156784	0.161075	0.275482	0.285109	0.163818	0.167126	1	0.036	0.169	0.339139(TRUE)	-15996.9	-4.15066	0.34192	0.0923453
gene_2093	KAH8122159	LI328DRAFT_152546	Triasper1|152546	gene_6960	product_name=hypothetical protein	7.61207	1.42245	1	1.15749	0.439291	0.421028	0.183674	0.191478	0.388366	0.421511	0.194596	0.218342	1	0.955	0.134	0.164264(TRUE)	-10163	-4.35138	-0.42245	0.15749
gene_2094	KAH8122160	LI328DRAFT_125877	Triasper1|125877	gene_6961	product_name=Protein of unknown function (DUF1681)-domain containing protein	1	1.48663	1.75448	1.99755	0.0645895	0.106532	0.0681448	0.0725778	0.0688434	0.0988546	0.0767145	0.077089	0	0	0	0.270871(TRUE)	-60035.8	0.48663	0.180173	0.138542
gene_2095	KAH8122161	LI328DRAFT_125879	Triasper1|125879	gene_6962	product_name=jgi|748891|nieex1 nagb/rpia/CoA transferase-like protein	1	1.90731	1.52835	1.66586	0.0395629	0.0607928	0.0404822	0.0419638	0.0397794	0.0592518	0.0416887	0.0407221	0	1	0	0.20991(TRUE)	-146696	0.90731	-0.247954	0.0899728
gene_2096	KAH8122162	LI328DRAFT_170116	Triasper1|170116	gene_6963	product_name=jgi|487354|Triatr1 ferric reductase like transmembrane component-domain-containing protein	703.187	4.05343	2.16621	1	2.6606	2.624	1.06469	0.64881	3.08025	3.39774	1.79574	1.21205	1	0.848	0.923	0.304805(TRUE)	-25803.7	-172.479	-0.871208	-1.16621
gene_2097	KAH8122163	LI328DRAFT_101838	Triasper1|101838	gene_6967	product_name=C-type lectin fold	11480.2	0	1	4.04651	210.878	0	0.683533	2.26903	152.573	0	2.77715	12.9389	1	0	0.01	0.220521(TRUE)	-283886	#DIV/0!	#DIV/0!	3.04651
gene_2098	KAH8122164	LI328DRAFT_142759	Triasper1|142759	gene_6968	product_name=hypothetical protein	19.2491	2.34322	1	1.05943	1.34457	1.09306	0.355441	0.366866	1.17663	1.31476	0.465944	0.464097	1	0.986	0.44	0.246446(TRUE)	-5065.46	-7.21481	-1.34322	0.05943
gene_2099	KAH8122165	LI328DRAFT_170120	Triasper1|170120	gene_6969	product_name=jgi|501415|Triatro1 NADP-dependent oxidoreductase domain-containing protein	2.81568	0	0	1	2.80286	0	0	0.981059	1455.61	0	0	750.367	1	0.5	0	0.172673(TRUE)	-124.402	#DIV/0!	#DIV/0!	#DIV/0!
gene_2100	KAH8122166	LI328DRAFT_125884	Triasper1|125884	gene_6970	product_name=hypothetical protein	96.5699	2.16495	1	2.35647	2.44114	1.20231	0.380744	0.638553	1.52204	1.92848	0.522592	0.820386	1	0.957	0	0.230631(TRUE)	-15494	-43.6061	-1.16495	1.35647
gene_2101	KAH8122167	LI328DRAFT_170122	Triasper1|170122	gene_6971	product_name=hypothetical protein	0	0	0	0	0	0	0	0	0	0	0	0	0.5	0.5	0.5	0(FALSE)	0	#DIV/0!	#DIV/0!	#DIV/0!
gene_2102	KAH8122168	LI328DRAFT_170124	Triasper1|170124	gene_6972	product_name=jgi|619544|TriharT22_1 glycoside hydrolase family 95 protein	198.073	0	0	1	117.154	0	0	0.936527	250.484	0	0	6.48745	1	0.5	0	0.15986(TRUE)	-3283.79	#DIV/0!	#DIV/0!	#DIV/0!
gene_2103	KAH8122169	LI328DRAFT_170126	Triasper1|170126	gene_6973	product_name=jgi|473898|Triatro1 senescence-associated protein-domain-containing protein	30.7566	1	1.04733	3.05327	0.152563	0.102361	0.0464492	0.0805756	0.121864	0.110455	0.0539053	0.0871502	1	0.25	0	0.237638(TRUE)	-393101	-29.7566	0.04733	1.91529
gene_2104	KAH8122170	LI328DRAFT_101915	Triasper1|101915	gene_6975	product_name=jgi|324308|Trilon1 gamma-tubulin complex component protein	4.30196	1.36523	1.15215	1	0.103333	0.0988365	0.0579045	0.0529719	0.100151	0.102965	0.0571758	0.0499422	1	1	1	0.232733(TRUE)	-84738.6	-2.15109	-0.184941	-0.15215
gene_2105	KAH8122171	LI328DRAFT_152554	Triasper1|152554	gene_6976	product_name=hypothetical protein	62.4389	8.18093	1	18.8862	4.65895	3.57798	0.585309	2.68336	4.37143	4.87997	0.934174	3.33303	1	1	0	0.173073(TRUE)	-6015.74	-6.63225	-7.18093	17.8862
gene_2106	KAH8122172	LI328DRAFT_125892	Triasper1|125892		product_name=expressed protein	10.8503	1.24282	1	1.04893	1.27727	0.83346	0.433074	0.443291	1.01537	1.30223	0.554892	0.592311	1	0.672	0.433	0.382583(TRUE)	-2031.94	-7.73039	-0.24282	0.04893
gene_2107	KAH8122173	LI328DRAFT_125893	Triasper1|125893	gene_6981	product_name=jgi|117117|Triatr1 class I glutamine amidotransferase-like protein	3.80292	1.38062	1	1.28911	0.0820375	0.0899538	0.0437246	0.0519985	0.09171	0.0911936	0.053534	0.053674	1	1	0	0.165966(TRUE)	-97892.5	-1.7545	-0.38062	0.28911
gene_2108	KAH8122174	LI328DRAFT_152555	Triasper1|152555	gene_6982	product_name=hypothetical protein	1	0	0	0	0.983729	0	0	0	1470.59	0	0	0	1	0.5	0.5	0.253453(TRUE)	-53.3583	#DIV/0!	#DIV/0!	#DIV/0!
gene_2109	KAH8122175	LI328DRAFT_170128	Triasper1|170128	gene_6983	product_name=jgi|374255|Triasp1 P-loop containing nucleoside triphosphate hydrolase protein	1	0	0	0	0.966622	0	0	0	3.90097	0	0	0	1	0.5	0.5	0.24034(TRUE)	-1533.88	#DIV/0!	#DIV/0!	#DIV/0!
gene_2110	KAH8122176	LI328DRAFT_101969	Triasper1|101969	gene_6984	product_name=jgi|126397|Triasp1 expressed protein	1622.06	0	0	1	487.248	0	0	0.994395	580.09	0	0	7.76101	1	0.5	0	0.184885(TRUE)	-10948.7	#DIV/0!	#DIV/0!	#DIV/0!
gene_2111	KAH8122177	LI328DRAFT_125896	Triasper1|125896		product_name=hypothetical protein	6051.57	2.13702	1	2.2029	1.16623	0.592474	0.236516	0.356076	0.261651	0.84859	0.285147	0.396588	1	0.997	0	0.318118(TRUE)	-1482520	-2830.78	-1.13702	1.2029
gene_2112	KAH8122178	LI328DRAFT_142771	Triasper1|142771	gene_6985	product_name=Argonaute siRNA chaperone (ARC) complex subunit Arb1-domain containing protein	1	0	0	0	0.976047	0	0	0	356.941	0	0	0	1	0.5	0.5	0.24004(TRUE)	-150.187	#DIV/0!	#DIV/0!	#DIV/0!
gene_2113	KAH8122179	LI328DRAFT_142772	Triasper1|142772	gene_6986	product_name=Proteolipid membrane potential modulator-domain containing protein	44.702	1	1.11469	1.67558	0.197964	0.169251	0.0849806	0.106775	0.220424	0.194134	0.0862088	0.110433	1	0.155	0	0.196797(TRUE)	-182100	-43.702	0.11469	0.50318
gene_2114	KAH8122180	LI328DRAFT_125900	Triasper1|125900	gene_6987	product_name=jgi|432349|Triatrov1 P-loop containing nucleoside triphosphate hydrolase protein	4.35862	1.89862	1.18778	1	0.0695199	0.0761515	0.0344829	0.0329655	0.0666356	0.0706372	0.0381091	0.0342686	1	1	1	0.368268(TRUE)	-189278	-1.29568	-0.598461	-0.18778
gene_2115	KAH8122181	LI328DRAFT_170132	Triasper1|170132	gene_6988	product_name=hypothetical protein	1	0	0	0	0.97888	0	0	0	435.493	0	0	0	1	0.5	0.5	0.248549(TRUE)	-165.821	#DIV/0!	#DIV/0!	#DIV/0!
gene_2116	KAH8122182	LI328DRAFT_125903	Triasper1|125903	gene_6990	product_name=jgi|81043|Trilon1 inositol polyphosphate kinase-domain-containing protein	11.5522	1.10933	1	1.22677	0.128075	0.11587	0.0509226	0.0582869	0.121798	0.111889	0.0529583	0.0578291	1	0.942	0	0.346747(TRUE)	-142148	-9.41367	-0.10933	0.22677
gene_2117	KAH8122183	LI328DRAFT_125905	Triasper1|125905	gene_6991	product_name=jgi|432345|Triatrov1 Pre-mRNA cleavage complex II protein Clp1-domain-containing protein	1.01326	1.01817	1.17493	1	0.0257972	0.0339941	0.0235792	0.0219663	0.0239598	0.0363354	0.0231191	0.0241578	0.434	0	1	0.158458(TRUE)	-238551	0.00484575	0.153963	-0.17493
gene_2118	KAH8122184	LI328DRAFT_102092	Triasper1|102092	gene_6992	product_name=jgi|487405|Triatr1 cation transporting ATPase	577.53	3.64803	1	1.59808	1.76534	1.52979	0.319248	0.400523	1.77825	1.71422	0.409155	0.53892	1	1	0.026	0.316316(TRUE)	-110468	-157.313	-2.64803	0.59808
gene_2119	KAH8122185	LI328DRAFT_170137	Triasper1|170137	gene_6993	product_name=hypothetical protein	1.98856	1.32087	1	2.28013	0.0647589	0.0745108	0.0445837	0.0640667	0.0676559	0.079297	0.0470066	0.0621928	1	1	0	0.207508(TRUE)	-104058	-0.505493	-0.32087	1.28013
gene_2121	KAH8122186	LI328DRAFT_170140	Triasper1|170140	gene_6995	product_name=jgi|498774|TriharM10_1 glycoside hydrolase family 92 protein	1.02981	0	0	1	1.00149	0	0	0.979099	767.237	0	0	362.077	1	0.5	0	0.297097(TRUE)	-173.952	#DIV/0!	#DIV/0!	#DIV/0!
gene_2122	KAH8122187	LI328DRAFT_125919	Triasper1|125919	gene_6996	product_name=jgi|117824|Triatr1 heterokaryon incompatibility protein-domain-containing protein	1.11583	1.25443	1	2.70392	0.0569377	0.0852847	0.0521504	0.0718399	0.0656439	0.0849087	0.0487927	0.0743609	0.018	1	0	0.248448(TRUE)	-78701.2	0.124212	-0.25443	1.70392
gene_2123	KAH8122188	LI328DRAFT_142782	Triasper1|142782	gene_6997	product_name=hypothetical protein	15.0579	3.56215	1	12.1559	1.72113	1.58443	0.414138	1.44394	1.84208	1.74656	0.579261	1.66752	1	1	0	0.213313(TRUE)	-5276.89	-3.22719	-2.56215	11.1559
gene_2124	KAH8122189	LI328DRAFT_170145	Triasper1|170145	gene_6998	product_name=Histidine-specific methyltransferase%2C SAM-dependent-domain containing protein	2.47247	0	0	1	2.29497	0	0	0.920533	8.16633	0	0	3.29644	1	0.5	0	0.168468(TRUE)	-3154.75	#DIV/0!	#DIV/0!	#DIV/0!
gene_2125	KAH8122190	LI328DRAFT_170148	Triasper1|170148	gene_6999	product_name=jgi|117959|Triatr1 catalase-like domain-containing protein	85.6676	0	1	17.8904	37.9836	0	0.549991	7.2581	67.2517	0	1.14055	10.7932	1	0	0	0.208609(TRUE)	-12045.4	#DIV/0!	#DIV/0!	16.8904
gene_2126	KAH8122191	LI328DRAFT_152566	Triasper1|152566	gene_7000	product_name=jgi|489393|Triasp1 NAD(P)-binding protein	0	0	0	0	0	0	0	0	0	0	0	0	0.5	0.5	0.5	0(FALSE)	0	#DIV/0!	#DIV/0!	#DIV/0!
gene_2127	KAH8122192	LI328DRAFT_170150	Triasper1|170150	gene_7001	product_name=jgi|3727|Triasp1 expressed protein	16.8106	1.43581	1.90705	1	1.10625	0.77452	0.497775	0.33368	0.955192	1.12567	0.536468	0.451353	1	0.235	0.99	0.277477(TRUE)	-4826.77	-10.7081	0.328205	-0.90705
gene_2128	KAH8122193	LI328DRAFT_170154	Triasper1|170154	gene_7002	product_name=jgi|509416|Triasp1 cytochrome P450	1	0	0	0	0.982894	0	0	0	811.324	0	0	0	1	0.5	0.5	0.254955(TRUE)	-102.558	#DIV/0!	#DIV/0!	#DIV/0!
gene_2129	KAH8122194	LI328DRAFT_152569	Triasper1|152569	gene_7003	product_name=hypothetical protein	1	5.79632	2.52502	2.15571	0.306937	0.737881	0.466212	0.403812	0.412843	0.692662	0.522746	0.473517	0	1	0.858	0.229029(TRUE)	-3894.99	4.79632	-1.29555	-0.171317
gene_2130	KAH8122195	LI328DRAFT_142789	Triasper1|142789		product_name=hypothetical protein	0	0	0	0	0	0	0	0	0	0	0	0	0.5	0.5	0.5	0(FALSE)	0	#DIV/0!	#DIV/0!	#DIV/0!
gene_2131	KAH8122196	LI328DRAFT_170159	Triasper1|170159	gene_7005	product_name=jgi|489377|Triasp1 non-ribosomal peptide synthetase	1	0	0	0	0.484978	0	0	0	0.297818	0	0	0	1	0.5	0.5	0.21962(TRUE)	-32110.9	#DIV/0!	#DIV/0!	#DIV/0!
gene_2132	KAH8122197	LI328DRAFT_102332	Triasper1|102332	gene_7008	product_name=hypothetical protein	2.89211	1.06481	1	1.43327	0.0509696	0.0555094	0.0290691	0.0330108	0.0521994	0.054804	0.0306292	0.0357426	1	0.977	0	0.362863(TRUE)	-199220	-1.71608	-0.06481	0.43327
gene_2133	KAH8122198	LI328DRAFT_102352	Triasper1|102352	gene_7009	product_name=hypothetical protein	10.9889	1.2328	1	1.28003	0.189064	0.174147	0.0770061	0.0869623	0.197433	0.198328	0.0868049	0.0928311	1	0.986	0	0.210611(TRUE)	-63595.3	-7.91377	-0.2328	0.28003
gene_2134	KAH8122199	LI328DRAFT_102357	Triasper1|102357	gene_7010	product_name=hypothetical protein	58.9639	2.95651	1	2.49849	1.4903	1.03297	0.343071	0.559777	1.08281	1.56623	0.443705	0.654433	1	1	0	0.177377(TRUE)	-15206.2	-18.9438	-1.95651	1.49849
gene_2135	KAH8122200	LI328DRAFT_102378	Triasper1|102378	gene_7011	product_name=jgi|172536|Triasp1 phosphatidylinositol transporter	2.27358	1.11754	1	1.13778	0.0479296	0.0561374	0.0337271	0.0328666	0.0535886	0.0571342	0.0292972	0.0361472	1	1	0	0.167868(TRUE)	-154389	-1.03445	-0.11754	0.13778
gene_2136	KAH8122201	LI328DRAFT_102375	Triasper1|102375	gene_7012	product_name=jgi|473802|Triatro1 acid phosphatase-domain-containing protein	2.15006	1.04575	1	1.22198	0.0952823	0.104536	0.063972	0.0655782	0.0938125	0.0987307	0.0570759	0.0680778	1	0.736	0	0.340741(TRUE)	-44963.5	-1.056	-0.04575	0.22198
gene_2137	KAH8122202	LI328DRAFT_170164	Triasper1|170164	gene_7013	product_name=jgi|506575|Triatro1 multidrug resistance-associated protein	1	0	0	0	0.985331	0	0	0	8.21544	0	0	0	1	0.5	0.5	0.246446(TRUE)	-997.234	#DIV/0!	#DIV/0!	#DIV/0!
gene_2138	KAH8122203	LI328DRAFT_142797	Triasper1|142797	gene_7014	product_name=jgi|104636|Triatro1 eliciting plant response-like protein	1	0	0	0	0.362413	0	0	0	0.221656	0	0	0	1	0.5	0.5	0.211912(TRUE)	-58375.4	#DIV/0!	#DIV/0!	#DIV/0!
gene_2139	KAH8122204	LI328DRAFT_170170	Triasper1|170170	gene_7015	product_name=jgi|404132|Triasp1 HET-domain-containing protein	56.5405	0	1	4.93903	37.2645	0	0.797993	3.44792	157.803	0	4.00387	13.0759	1	0	0	0.194595(TRUE)	-3201.33	#DIV/0!	#DIV/0!	3.93903
gene_2140	KAH8122205	LI328DRAFT_152576	Triasper1|152576	gene_7016	product_name=Fungal specific transcription factor domain-domain containing protein	23.6715	0	0	1	22.2731	0	0	0.954447	546.328	0	0	16.5307	1	0.5	0	0.168368(TRUE)	-1355.98	#DIV/0!	#DIV/0!	#DIV/0!
gene_2141	KAH8122206	LI328DRAFT_125932	Triasper1|125932	gene_7019	product_name=jgi|443263|triasp1 acyl-CoA N-acyltransferase	4.81991	1.8195	1	2.08788	0.361558	0.353258	0.154684	0.236424	0.366704	0.395915	0.183422	0.238963	1	1	0	0.394094(TRUE)	-11976	-1.64903	-0.8195	1.08788
gene_2142	KAH8122207	LI328DRAFT_170176	Triasper1|170176	gene_7020	product_name=jgi|506565|Triatro1 major facilitator superfamily domain-containing protein	1	0	0	0	0.954604	0	0	0	5.23872	0	0	0	1	0.5	0.5	0.227227(TRUE)	-1626.07	#DIV/0!	#DIV/0!	#DIV/0!
gene_2143	KAH8122208	LI328DRAFT_152578	Triasper1|152578	gene_7021	product_name=hypothetical protein	34.7251	0	1	2.32128	25.0714	0	0.727934	1.66821	57.3866	0	2.00709	3.82991	1	0	0.004	0.253153(TRUE)	-5289.43	#DIV/0!	#DIV/0!	1.32128
gene_2144	KAH8122209	LI328DRAFT_125934	Triasper1|125934	gene_7022	product_name=hypothetical protein	4.27118	1	2.44292	3.26829	0.131947	0.125372	0.0971594	0.113426	0.140039	0.133742	0.100875	0.119155	1	0	0	0.174675(TRUE)	-80485.9	-3.27118	1.44292	0.337862
gene_2145	KAH8122210	LI328DRAFT_170179	Triasper1|170179	gene_7024	product_name=hypothetical protein	0	0	0	0	0	0	0	0	0	0	0	0	0.5	0.5	0.5	0(FALSE)	0	#DIV/0!	#DIV/0!	#DIV/0!
gene_2146	KAH8122211	LI328DRAFT_142804	Triasper1|142804	gene_7025	product_name=hypothetical protein	7.1986	2.69525	1.04003	1	0.557566	0.585109	0.216753	0.189629	0.549073	0.615387	0.236733	0.226651	1	1	0.593	0.161862(TRUE)	-8283.08	-1.67085	-1.59151	-0.04003
gene_2147	KAH8122212	LI328DRAFT_170184	Triasper1|170184	gene_7026	product_name=jgi|166988|Triasp1 NAD(P)-binding protein	31.8594	2.35899	1.20487	1	1.41939	1.25323	0.473118	0.383789	1.60238	1.52665	0.601966	0.515272	1	0.949	0.7	0.273874(TRUE)	-5624.46	-12.5055	-0.957879	-0.20487
gene_2148	KAH8122213	LI328DRAFT_170186	Triasper1|170186	gene_7028	product_name=jgi|499232|Triasp1 polyketide synthase-like protein	4.99647	0	1	1.90621	4.22711	0	0.861068	1.63684	59.0685	0	10.4366	16.2643	1	0	0.056	0.164164(TRUE)	-1209.88	#DIV/0!	#DIV/0!	0.90621
gene_2149	KAH8122214	LI328DRAFT_170187	Triasper1|170187	gene_7029	product_name=jgi|478540|Triasp1 expressed protein	0	0	1	1.00929	0	0	0.95006	0.964379	0	0	12.0535	19.6252	0.5	0	0.199	0.325325(TRUE)	-1314.97	#DIV/0!	#DIV/0!	0.00929
gene_2150	KAH8122215	LI328DRAFT_125936	Triasper1|125936	gene_7030	product_name=jgi|116503|Triple1 permease for cytosine/purines%2C uracil%2C thiamine%2C allantoin-domain-containing protein	1	3.89996	3.10564	2.19224	0.0918081	0.192522	0.140725	0.117596	0.10649	0.196245	0.144011	0.121987	0	1	1	0.235536(TRUE)	-43206.9	2.89996	-0.255767	-0.416651
gene_2151	KAH8122216	LI328DRAFT_170188	Triasper1|170188	gene_7031	product_name=jgi|131366|Triasp1 HET-domain-containing protein	2.72712	1	0	3.11206	2.6142	0.963454	0	2.9711	234.466	193.294	0	149.443	0.955	1	0	0.452553(TRUE)	-509.379	-1.72712	#DIV/0!	#DIV/0!
gene_2152	KAH8122217	LI328DRAFT_125937	Triasper1|125937	gene_7032	product_name=jgi|131367|Triasp1 putative agmatine deiminase	7263.69	0	1	0	772.566	0	0.970921	0	608.51	0	15.4217	0	1	0	1	0.161762(TRUE)	-50944.6	#DIV/0!	#DIV/0!	#DIV/0!
gene_2153	KAH8122218	LI328DRAFT_152585	Triasper1|152585	gene_744	product_name=jgi|424312|Triasp1 expressed protein	1	0	0	0	0.949637	0	0	0	4655.81	0	0	0	1	0.5	0.5	0.158759(TRUE)	-53.3583	#DIV/0!	#DIV/0!	#DIV/0!
gene_2154	KAH8122219	LI328DRAFT_170189	Triasper1|170189	gene_743	product_name=jgi|5735|Triham1 ankyrin repeat-containing domain protein	7.28475	1.99475	1	3.0185	1.07817	0.995277	0.391847	0.689785	1.16716	1.12713	0.484164	0.810362	1	0.941	0	0.341141(TRUE)	-2392.42	-2.65196	-0.99475	2.0185
gene_2155	KAH8122220	LI328DRAFT_152586	Triasper1|152586	gene_742	product_name=hypothetical protein	0	0	0	0	0	0	0	0	0	0	0	0	0.5	0.5	0.5	0(FALSE)	0	#DIV/0!	#DIV/0!	#DIV/0!
[truncated: 9,686 more rows]

## Sheet: Sheet1 (3)
Supplemental Table S3: GO terms enrichment analysis during T. asperelloides condial germination. Genes that are significantly differentially expressed were annotated for each pair of stage comparisons.
[truncated: 22,481 more rows]

[truncated: 4 more sheets: Chitinases, Glucanases, Chitin synthases, Glucan elongases]
